# Supplementary material for: Knowledge, attitudes and preventive practices towards COVID-19 among workers at two points of entry in South-Eastern Botswana: A cross-sectional study
Source: PLoS One. 2022 Nov 10;17(11):e0277506. doi: 10.1371/journal.pone.0277506 (PMC9648788; doi:10.1371/journal.pone.0277506)
Supplement: S1 Data — (XLSX) [file pone.0277506.s001.xlsx]

## Sheet: kap-analysis22
Date	Study ID	Residence	District	BorderPost	Gender	Age	Nationality	EducationLevel	Maritalstatus	Religion	Workjob	LengthofEmployment	MonthlyIncome	FlulikeSymptoms	ChronicMedicalcoditions	Specifychronicconditions	LongtermMedications	Psychiatricillness	Historyofdepression	Historyofanxiety	Hxasthma	Heartdisease	Cancer	EvertestedforCOVID19	TestedpositiveforCOVID19	LongtermeffectsofCOVID19	Quarantine	Smoking	Alcohol	Stigmadiscrimination	Isolationquarantineoffamilymembers	gt65inhousehold	Chroniclungheartdisease	Cancerpatients	Knowledge1	K2	K3	K4	K5	K6	K7	K8	K9	K10	K11	K12	K13	Attitide1	A2
2021-12-02	TK003	Gaborone	South East	TLOKWENG BORDER	F	31	Botswana	4	Single	Christian	Port Health	NDC	D	NO	NO	NO	NO	NO	NO	NO	NO	NO	NO	YES	YES	NO	YES	NO	NO	NO	YES	YES	YES	NO	Y	N	Y	N	Y	Y	Y	Y	Y	N	Y	Y	Y	N	Y
2021-12-02	TK004	Matebeleng	Kgatleng	TLOKWENG BORDER	F	30	Botswana	5	Single	Christian	Port Health	B	D	NO	NO	NO	NO	NO	NO	NO	NO	NO	NO	YES	NO	NDC	NO	NO	YES	NO	NO	NO	NO	NO	Y	N	Y	N	N	Y	N	Y	Y	N	Y	Y	Y	Y	Y
2021-12-02	TK006	Gaborone	South East	TLOKWENG BORDER	F	38	Botswana	4	Single	Christian	Police	A	C	NO	NO	NO	NO	NO	NO	NO	NO	NO	NO	YES	NO	NO	YES	NO	NO	NO	ND	NO	NO	NO	Y	N	Y	N	N	Y	N	Y	Y	N	Y	Y	Y	Y	Y
2021-12-02	TK007	Gaborone	South East	TLOKWENG BORDER	F	43	Botswana	4	Married	Christian	Police	E	D	NO	YES	ASTHMA	YES	NO	NO	NO	YES	NDC	NDC	YES	NO	NDC	NO	NO	NO	NO	YES	NO	YES	NO	Y	N	Y	N	N	Y	N	Y	Y	N	Y	Y	Y	Y	Y
2021-12-02	TK008	Gaborone	South East	TLOKWENG BORDER	F	24	Botswana	5	Single	Christian	Police	A	C	YES	NO	NO	NO	NO	NO	NO	NO	NO	NO	YES	NO	NO	YES	NO	NO	NO	YES	NO	NO	NO	Y	N	Y	N	N	Y	N	Y	Y	N	Y	Y	Y	Y	Y
2021-12-02	TK012	Molepolole	Kweneng	TLOKWENG BORDER	M	51	Botswana	3	Married	Christian	Crop Production	C	C	NO	NO	NO	NO	NO	NO	NO	NO	NO	NO	YES	NO	NO	NDC	NO	NO	YES	NO	YES	NO	NO	Y	N	Y	N	Y	Y	N	Y	Y	N	Y	Y	Y	Y	Y
2021-12-02	TK017	Ledumang	Gaborone	TLOKWENG BORDER	M	32	Botswana	4	Married	Christian	Port Health	A	C	NO	NO	NO	YES	NO	NO	NO	NO	NO	NO	YES	YES	YES	YES	NO	YES	YES	YES	NO	NO	NO	Y	N	Y	DN	N	Y	N	Y	Y	N	Y	Y	Y	Y	Y
2021-12-02	TK018	Tlokweng	South East	TLOKWENG BORDER	M	29	Botswana	5	Single	Christian	Port Health	C	C	YES	NO	NO	NO	NO	YES	NO	NO	NO	NO	YES	YES	YES	YES	NO	YES	NO	YES	YES	YES	NO	Y	Y	Y	N	Y	Y	N	Y	Y	N	Y	Y	Y	Y	Y
2021-12-02	TK019	Gaborone	South East	TLOKWENG BORDER	M	28	Botswana	4	Single	Christian	Port Health	A	D	YES	NO	NO	NO	NO	NO	NO	ND	ND	NDC	YES	YES	NO	YES	NO	YES	NO	YES	NO	NO	NO	Y	N	Y	N	N	Y	N	Y	Y	N	Y	Y	Y	Y	Y
2022-01-17	TK020	Mogoditshane	Kweneng	TLOKWENG BORDER	F	22	Botswana	5	Single	Christian	Port Health	NDC	NDC	NO	NO	NO	NO	NO	NO	YES	NO	NO	NO	YES	YES	YES	YES	NO	YES	NO	YES	NO	NO	NO	Y	N	Y	N	DN	Y	DN	Y	Y	N	Y	Y	Y	Y	Y
2022-01-17	TK021	Tlokweng	South East	TLOKWENG BORDER	F	22	Botswana	5	Married	Christian	Military	D	C	NO	NO	NO	NO	YES	NO	YES	YES	YES	YES	YES	YES	NO	NO	YES	YES	YES	YES	NO	YES	NO	Y	Y	Y	Y	Y	Y	Y	Y	N	N	N	N	Y	Y	N
2022-01-17	TK024	Tlokweng	South East	TLOKWENG BORDER	F	30	Botswana	4	Single	Christian	Port Health	B	D	YES	YES	HYPERTION	YES	NO	NO	NO	ND	NO	NO	YES	NO	NDC	NO	NO	NO	YES	YES	YES	NO	NO	Y	N	Y	N	N	Y	N	Y	Y	N	Y	Y	Y	Y	Y
2022-01-17	TK025	Mogoditshane	Kweneng	TLOKWENG BORDER	F	27	Botswana	5	Single	Christian	Port Health	NDC	NDC	NO	NO	NO	NO	NO	NO	YES	NO	NO	NO	YES	YES	YES	YES	NO	YES	NO	YES	YES	NO	NO	Y	N	DN	N	DN	Y	DN	Y	Y	N	Y	Y	Y	Y	Y
2022-01-18	TK026	Tlokweng	South East	TLOKWENG BORDER	F	31	Botswana	5	Single	Christian	Port Health	A	C	YES	NO	NO	NO	NO	NO	NO	NO	NO	NO	YES	NO	NO	NO	NO	NO	NO	YES	NO	NO	NO	Y	N	Y	DN	N	Y	N	Y	Y	N	Y	Y	Y	N	N
2022-01-19	TK028	Tlokweng	South East	TLOKWENG BORDER	F	30	Botswana	4	Single	Christian	Port Health	B	D	YES	YES	HIV	YES	NO	NO	NO	NO	NO	NO	YES	NO	ND	NO	NO	NO	NO	YES	YES	NO	NO	Y	N	Y	N	N	Y	N	Y	Y	N	Y	Y	Y	Y	Y
2022-01-18	TK029	Tlokweng	South East	TLOKWENG BORDER	M	28	Botswana	5	Single	Christian	Veterinary	E	D	YES	YES	ASTHMA	YES	YES	NO	YES	YES	NO	NO	YES	YES	NO	YES	NO	NO	YES	NO	NO	YES	YES	Y	Y	Y	Y	Y	N	Y	N	Y	N	Y	N	Y	N	Y
2022-01-18	TK030	Gaborone	South East	TLOKWENG BORDER	M	50	Botswana	5	Single	Christian	Police	E	D	YES	YES	ND	NO	NO	ND	YES	YES	NO	NO	NO	YES	YES	YES	YES	YES	YES	NO	YES	NO	YES	Y	N	Y	N	Y	N	Y	N	Y	N	Y	N	Y	N	Y
2022-01-18	TK031	Gaborone	South East	TLOKWENG BORDER	M	31	Botswana	4	Other	Christian	Military	B	B	YES	NO	NO	NO	NO	NO	NO	YES	ND	NDC	YES	NO	NO	YES	NO	YES	NO	YES	NO	NO	NO	Y	Y	Y	Y	N	N	N	N	Y	Y	Y	Y	Y	Y	Y
2022-01-18	TK032	Marang	Gaborone	TLOKWENG BORDER	M	36	Botswana	2	Single	Christian	Military	D	C	YES	YES	HIV	YES	NO	NO	NO	NO	NO	NO	YES	NO	NO	NO	NO	YES	NO	NO	NO	NO	NO	Y	Y	Y	Y	Y	Y	Y	Y	Y	Y	Y	Y	Y	Y	N
2022-01-18	TK034	Gaborone	South East	TLOKWENG BORDER	M	23	Botswana	5	Single	Christian	NDC	A	B	YES	NO	NDC	NO	NO	NO	NO	NO	NO	NO	NO	NO	NDC	NO	NO	NO	YES	YES	YES	NO	NO	N	N	Y	N	N	Y	N	Y	Y	N	Y	Y	Y	Y	Y
2022-01-18	TK035	Gaborone	South East	TLOKWENG BORDER	M	33	Botswana	5	Divorced	Christian	Military	E	B	YES	YES	NO	NO	YES	NO	NO	YES	NO	YES	YES	NO	YES	NO	NO	YES	YES	YES	YES	NO	NO	N	N	N	N	N	N	Y	Y	N	N	Y	N	N	Y	Y
2022-01-18	TK036	Tlokweng	South East	TLOKWENG BORDER	F	40	Botswana	5	Single	NDC	Police	E	NDC	YES	NO	NO	NO	NO	NO	NO	NO	NO	NO	YES	YES	YES	YES	YES	YES	YES	YES	NO	YES	NO	Y	Y	N	Y	N	Y	N	DN	Y	N	DN	Y	N	DN	N
2022-01-18	TK037	Tlokweng	South East	TLOKWENG BORDER	F	21	Botswana	5	Single	Christian	Port Health	A	D	YES	YES	NO	NO	NO	NO	NO	NO	NO	NO	YES	NO	NO	NO	NO	NO	NO	YES	NO	NO	YES	Y	N	Y	N	Y	N	Y	N	Y	N	Y	N	Y	N	Y
2022-01-18	TK038	Tlokweng	South East	TLOKWENG BORDER	M	24	Botswana	5	Single	Christian	Port Health	A	C	YES	NO	NO	NO	NO	NO	NO	ND	NO	NO	YES	NO	NO	NO	NO	YES	NO	NO	NO	YES	NO	Y	Y	Y	Y	N	N	N	N	N	N	N	N	N	N	N
2022-01-18	TK039	Tlokweng	South East	TLOKWENG BORDER	M	30	Botswana	4	Single	Christian	Police	B	C	YES	NO	NO	NO	NO	NO	NO	NO	NO	NO	YES	NO	NO	NO	NO	NO	NO	YES	NO	NO	NO	N	Y	Y	N	N	Y	Y	Y	N	Y	Y	N	N	N	Y
2022-01-18	TK040	Phase 1	Gaborone	TLOKWENG BORDER	F	40	Botswana	5	Single	Christian	Police	C	B	YES	NO	NO	NO	NO	NO	NO	NO	NO	NO	YES	NO	NDC	YES	YES	YES	NO	YES	NO	NO	NO	Y	Y	Y	Y	Y	Y	Y	Y	Y	Y	Y	Y	Y	Y	Y
2022-01-18	TK042	Lobatse	Lobatse	TLOKWENG BORDER	F	40	Botswana	5	Single	Christian	Police	C	C	YES	NO	NO	NO	NO	NO	NO	NO	NO	NO	YES	YES	NDC	YES	YES	YES	NO	NDC	ND	NDC	NDC	Y	Y	Y	Y	N	Y	Y	Y	DN	Y	N	Y	Y	Y	Y
2022-01-18	TK043	Molepolole	Kweneng	TLOKWENG BORDER	M	29	Botswana	4	Single	Christian	Port Health	A	C	YES	NO	ND	NO	NO	NO	NO	NO	YES	NO	YES	YES	YES	YES	YES	YES	YES	YES	NO	YES	NO	Y	Y	Y	Y	Y	Y	Y	N	N	N	DN	DN	DN	DN	Y
2022-01-19	TK041	mochudi	Kgatleng	TLOKWENG BORDER	M	34	Botswana	5	Single	Christian	Veterinary	D	C	YES	YES	HIV	YES	NO	NO	NO	NO	NO	NO	YES	NO	NO	NO	NO	NO	NO	YES	YES	NO	NO	Y	Y	Y	Y	Y	N	Y	N	Y	N	Y	N	Y	N	Y
2022-01-19	TK045	Gaborone	Gaborone	TLOKWENG BORDER	F	28	Botswana	5	Married	Christian	Port Health	A	C	NO	NO	NO	NO	NO	NO	NO	NO	NO	NO	YES	NO	NO	YES	YES	YES	NO	NO	NO	NO	NO	Y	Y	Y	Y	Y	Y	Y	N	N	N	N	Y	Y	N	N
2022-01-31	TK046	Tlokweng	South East	TLOKWENG BORDER	F	39	Botswana	3	Single	Christian	Garona Berue Dicharge	B	A	NO	NO	HIV	NO	NO	NO	NO	NO	NO	NO	YES	YES	NO	YES	NO	NO	NO	YES	NO	NO	NO	Y	Y	Y	N	N	N	Y	Y	Y	Y	Y	Y	Y	Y	Y
2022-01-31	TK044	Gaborone	Gaborone	TLOKWENG BORDER	F	32	Botswana	3	Single	Christian	Garona Berue Dicharge	D	C	NO	NO	NO	NO	NO	NO	NO	NO	NO	NO	YES	NO	NO	NO	NO	NO	NO	NDC	NO	NO	NO	N	DN	DN	NDC	N	DN	DN	N	N	DN	DN	DN	N	DN	Y
2022-01-31	TK046	Tlokweng	South East	TLOKWENG BORDER	NDC	25	Botswana	3	Single	Christian	Police	A	B	NO	NDC	NO	NO	NO	NO	NO	NO	NDC	NO	YES	NO	NDC	NO	NO	NO	NDC	NDC	NDC	NDC	NO	Y	Y	Y	Y	N	Y	Y	N	Y	N	Y	Y	Y	Y	Y
2022-01-31	TK047	Gaborone	Gaborone	TLOKWENG BORDER	F	36	Botswana	4	Married	Christian	Police	C	D	NO	NO	NO	NO	NO	NO	NO	NO	NO	NO	YES	NO	NDC	NO	NO	NO	NO	NO	YES	YES	YES	Y	Y	Y	Y	Y	Y	Y	N	Y	Y	Y	Y	Y	Y	Y
2022-01-31	TK048	mochudi	Kgatleng	TLOKWENG BORDER	M	52	Botswana	3	Single	Christian	Police	D	B	NO	NO	NO	NO	NO	NO	NO	NO	NO	NO	YES	YES	NO	YES	NO	YES	YES	YES	YES	YES	NO	Y	Y	Y	Y	N	Y	N	Y	Y	N	Y	Y	Y	Y	Y
2022-01-31	TK049	Gaborone	Gaborone	TLOKWENG BORDER	F	31	Botswana	3	Married	Christian	Military	D	D	YES	NO	NO	NO	YES	NO	NO	NO	NO	NO	YES	YES	NDC	YES	NO	YES	NO	NO	YES	NO	NO	Y	Y	Y	Y	N	Y	N	Y	Y	N	Y	Y	Y	Y	Y
2022-01-31	TK050	Old Naledi	Gaborone	TLOKWENG BORDER	M	48	Botswana	4	Single	NDC	Police	D	D	YES	NO	NO	NO	NO	YES	YES	YES	YES	YES	YES	YES	YES	YES	YES	NO	YES	YES	NO	YES	YES	Y	N	N	N	N	N	N	N	N	Y	Y	N	N	N	Y
2022-01-31	TK051	Tlokweng	South East	TLOKWENG BORDER	M	26	Botswana	4	Single	Christian	Military	D	D	YES	NO	NO	YES	NO	NDC	NO	YES	NO	NO	YES	YES	YES	YES	YES	NO	YES	YES	NO	YES	NO	Y	N	Y	DN	Y	DN	Y	DN	N	Y	Y	N	DN	N	Y
2022-02-11	TK052	Lobatse	South East	TLOKWENG BORDER	F	50	Botswana	4	Widowed	Christian	Burs	C	D	YES	NO	HIV	YES	YES	NO	YES	YES	NO	NO	YES	YES	YES	YES	NO	NO	YES	NO	YES	NO	YES	Y	Y	Y	Y	Y	Y	Y	Y	N	N	N	N	N	N	N
2022-02-11	TK056	Tlokweng	South East	TLOKWENG BORDER	M	46	Botswana	3	Single	Christian	Police	D	D	NO	NO	NO	NO	NO	NO	NO	NO	NO	NO	YES	YES	YES	YES	YES	YES	NO	NO	NO	NO	NO	Y	N	Y	N	Y	Y	Y	Y	Y	N	Y	Y	Y	Y	N
2022-02-11	TK054	Modipane	Kgatleng	TLOKWENG BORDER	F	51	Botswana	4	Married	Christian	Police	D	D	YES	NO	NO	NO	NO	NO	NO	NO	NO	NO	YES	NO	NO	NO	NO	YES	YES	YES	YES	YES	NO	Y	Y	Y	Y	Y	N	N	Y	Y	Y	N	N	N	Y	Y
2022-02-11	TK055	Old Naledi	Gaborone	TLOKWENG BORDER	F	62	Botswana	4	Divorced	Christian	Police	E	D	YES	YES	HYPERTION	YES	NDC	NO	NO	YES	NO	NO	YES	YES	YES	YES	NO	YES	YES	YES	YES	YES	NO	Y	N	Y	N	N	Y	DN	NDC	Y	Y	Y	Y	Y	Y	Y
2022-02-11	TK033	Gaborone	South East	TLOKWENG BORDER	F	29	Botswana	5	Married	Christian	Burs	A	C	NO	NO	NO	NO	NO	NO	NO	NO	NO	NO	NO	YES	NO	NO	NO	NO	NO	NO	NO	NO	NO	Y	Y	Y	Y	Y	Y	Y	Y	Y	Y	N	N	N	N	DN
2022-02-11	TK063	Tlokweng	South East	TLOKWENG BORDER	F	43	Botswana	4	Single	Christian	Burs	B	C	NO	NO	NO	NO	NO	NO	NO	NO	NO	NO	NO	YES	YES	YES	NO	NO	NO	NO	NO	NO	NO	Y	Y	Y	Y	Y	Y	Y	Y	Y	Y	Y	Y	Y	Y	Y
2022-02-11	TK062	Tlokweng Boader	South East	TLOKWENG BORDER	f	42	Botswana	4	Single	Christian	Burs	B	C	YES	NO	NO	NO	NO	NO	NO	NO	NO	NO	NO	YES	YES	YES	NO	NO	NO	NO	NO	NO	NO	Y	Y	Y	Y	Y	Y	Y	Y	Y	Y	Y	Y	Y	Y	Y
2022-02-11	TK061	Block 8	Gaborone	TLOKWENG BORDER	M	43	Botswana	5	Single	Christian	Burs	B	B	YES	NO	NO	NO	NO	NO	NO	NO	NO	NO	YES	NO	NO	YES	YES	YES	NO	NO	NO	NO	NO	Y	Y	N	N	Y	Y	Y	Y	Y	Y	Y	N	N	N	N
2022-02-11	TK060	Gaborone	Gaborone	TLOKWENG BORDER	F	36	Botswana	4	Single	Christian	Burs	A	B	YES	YES	HIV	YES	NO	NO	NO	NO	NO	NO	YES	YES	NO	YES	NO	NO	YES	YES	NO	YES	NO	N	Y	Y	N	Y	Y	Y	Y	Y	Y	N	N	N	N	N
2022-02-12	TK058	Gaborone	Gaborone	TLOKWENG BORDER	F	46	Botswana	5	Single	Christian	Burs	D	D	NO	NO	NO	NO	NO	NO	NO	NO	NO	NO	NO	NO	NO	NO	NO	NO	NO	NO	NO	NO	NO	Y	N	NDC	ND	Y	N	ND	Y	Y	Y	Y	Y	Y	N	N
2022-02-12	TK057	Tlokweng	South East	TLOKWENG BORDER	M	24	Botswana	4	Single	Christian	Garona Berue Dicharge	A	B	YES	NO	NO	NO	YES	NO	NO	NO	YES	YES	YES	YES	YES	YES	YES	YES	YES	YES	NO	NO	NO	DN	DN	Y	ND	N	Y	Y	Y	DN	DN	DN	Y	DN	Y	Y
2022-02-12	TK053	New Canada	Gaborone	TLOKWENG BORDER	F	27	Botswana	5	Single	NONE	Port Health	A	C	YES	NO	NO	NO	NO	NO	YES	NO	NO	YES	YES	NDC	YES	NO	NO	NO	YES	NO	NO	NO	NO	Y	Y	Y	Y	Y	Y	Y	Y	Y	Y	Y	Y	Y	Y	Y
2022-02-12	TK059	Tlokweng	South East	TLOKWENG BORDER	F	39	Botswana	4	Single	Christian	Burs	A	C	NO	NO	NO	NO	NO	NO	NO	NO	NO	NO	YES	NO	NO	NO	NO	NO	NO	NDC	NO	NO	NO	Y	Y	Y	Y	Y	Y	DN	DN	DN	DN	DN	N	N	DN	N
2022-02-24	TK060	Mogoditshane	Kweneng	TLOKWENG BORDER	M	42	Botswana	#NULL!	Single	Christian	IMMIGRATION	NDC	C	NO	NO	NDC	NO	NO	NO	NO	NO	NO	NO	YES	NO	NO	NO	NO	NO	NO	NO	YES	NO	NO	Y	N	Y	N	N	Y	N	Y	Y	NDC	Y	Y	Y	Y	Y
2022-02-24	TK061	NDC	NDC	TLOKWENG BORDER	F	56	Botswana	4	Married	Christian	IMMIGRATION	E	D	NO	YES	HYPERTENSION	YES	NO	NO	NO	NO	NO	NO	YES	YES	NDC	YES	NO	NO	NO	YES	NO	NO	NO	Y	N	N	N	N	Y	N	Y	Y	N	Y	Y	Y	Y	Y
2022-02-24	TK062	NDC	NDC	TLOKWENG BORDER	F	49	Botswana	3	Married	Christian	IMMIGRATION	E	C	A	NO	NDC	NO	NO	YES	YES	NO	NO	NO	YES	NO	NDC	YES	NO	NO	YES	YES	NO	NO	NO	Y	N	N	Y	DN	DN	N	Y	Y	N	Y	Y	Y	Y	Y
2022-02-24	TK063	NDC	NDC	TLOKWENG BORDER	F	#NULL!	Botswana	3	Single	Christian	IMMIGRATION	E	C	NO	NO	NDC	NO	NO	NO	NO	NO	NO	NO	YES	NO	NDC	NO	NO	NO	YES	YES	NO	NO	NO	Y	N	Y	N	DN	Y	N	Y	Y	N	Y	Y	DN	Y	Y
2022-02-24	TK064	Tlokweng	Gaborone	TLOKWENG BORDER	F	#NULL!	Botswana	4	Married	Christian	IMMIGRATION	C	C	YES	YES	ASTHMA	NO	NDC	NO	NDC	YES	NDC	NDC	YES	NO	NO	NO	NO	NO	NO	YES	NO	NO	NO	Y	N	Y	N	N	Y	N	Y	Y	N	Y	Y	Y	DN	Y
2022-02-24	TK065	Gaborone	Gaborone	TLOKWENG BORDER	F	#NULL!	Botswana	#NULL!	Single	Christian	IMMIGRATION	E	C	NO	NDC	NDC	NO	NO	NO	NO	NO	NO	NO	YES	NO	YES	NO	NO	NO	YES	YES	YES	NO	NO	Y	Y	Y	N	N	Y	NDC	NDC	Y	N	Y	N	NDC	NDC	NDC
2022-02-24	TK066	Phase 1	Gaborone	TLOKWENG BORDER	M	47	Botswana	4	Married	Christian	IMMIGRATION	D	C	NO	NO	NDC	NO	NO	NO	NO	NO	NO	NO	NO	NO	NDC	NO	NO	YES	YES	NO	NO	NO	NO	Y	N	Y	N	N	N	N	Y	Y	N	Y	Y	Y	Y	Y
2022-02-24	TK067	Block 8	Gaborone	TLOKWENG BORDER	F	44	Botswana	#NULL!	NDC	NDC	IMMIGRATION	NDC	NDC	NO	NO	NDC	NO	NO	NO	NO	NO	NO	NO	NO	NO	NDC	YES	NO	NO	YES	NO	NO	NO	NO	Y	N	Y	N	Y	Y	N	Y	Y	N	Y	Y	Y	Y	Y
2022-02-24	TK068	Tlokweng	Gaborone	TLOKWENG BORDER	F	#NULL!	Botswana	3	Single	Christian	IMMIGRATION	E	D	NO	YES	HYPERTENSION	YES	NO	NO	NO	NO	NO	NO	NO	YES	NO	YES	NO	YES	NDC	YES	YES	YES	NO	Y	Y	DN	Y	Y	Y	N	Y	Y	N	Y	Y	Y	Y	Y
2022-02-24	TK069	Kgale view	Gaborone	TLOKWENG BORDER	F	51	Botswana	3	Single	Christian	IMMIGRATION	E	D	NO	NO	NO	NO	NO	NO	NO	NO	NO	NO	NO	YES	NO	YES	NO	NO	NO	YES	NO	NO	NO	Y	N	Y	N	Y	N	Y	Y	Y	Y	Y	Y	Y	Y	Y
2022-02-24	TK070	Tlokweng	Gaborone	TLOKWENG BORDER	M	57	Botswana	3	Married	Christian	IMMIGRATION	E	D	YES	YES	HYPERTENSION	NO	NO	NO	NO	NO	NO	NO	YES	YES	NO	YES	NO	NO	NO	YES	NO	NO	NO	DN	DN	Y	N	N	N	DN	Y	Y	N	Y	Y	Y	Y	Y
2022-02-24	TK071	Tlokweng	Gaborone	TLOKWENG BORDER	F	50	Botswana	3	Divorced	Christian	IMMIGRATION	E	B	NO	YES	ASTHMA	NO	NO	NO	NO	YES	NO	NO	YES	YES	NO	YES	NO	NO	NO	YES	NO	NO	NO	Y	N	Y	Y	N	Y	DN	Y	N	N	Y	Y	Y	Y	Y
2022-02-24	TK072	Modipane	Kgatleng	TLOKWENG BORDER	F	#NULL!	Botswana	3	Single	Christian	IMMIGRATION	C	NDC	NO	YES	HYPERTENSION	YES	NO	NO	NO	NO	NO	NO	YES	NO	NDC	NO	NO	NO	NDC	YES	NDC	NDC	NDC	Y	N	Y	N	N	NDC	NDC	Y	Y	NDC	Y	Y	Y	Y	Y
2022-02-24	TK073	Modipane	Kgatleng	TLOKWENG BORDER	F	49	Botswana	3	Married	Christian	IMMIGRATION	E	C	NO	NO	NDC	NO	NO	NO	NO	NO	NO	NO	YES	NO	NO	NO	NO	YES	YES	YES	NO	NO	NO	Y	DN	Y	Y	Y	Y	N	Y	Y	N	Y	Y	Y	Y	Y
2022-02-24	TK074	Tlokweng	South East	TLOKWENG BORDER	M	48	Botswana	#NULL!	Married	Christian	IMMIGRATION	D	C	NO	NO	NO	NO	NO	NO	NO	NO	NO	NO	YES	NO	NO	NO	NO	NO	YES	YES	YES	NO	NO	Y	N	NDC	N	N	Y	N	DN	Y	N	Y	Y	Y	Y	Y
2022-02-24	TK075	Tlokweng	South East	TLOKWENG BORDER	M	#NULL!	Botswana	5	Single	Christian	IMMIGRATION	C	B	YES	YES	YES	NO	NO	NO	NO	NO	NO	BO	NO	NO	NO	NO	YES	YES	YES	NO	NO	NO	NO	Y	N	Y	N	N	Y	N	N	N	Y	Y	Y	Y	Y	Y
2022-02-24	TK076	TLOKWENG	South East	TLOKWENG BORDER	F	29	Botswana	5	Married	Christian	IMMIGRATION	C	B	NO	NO	NO	NO	NO	NO	NO	NO	NO	NO	NO	NO	NO	NO	YES	YES	YES	NO	NO	NO	NO	Y	N	Y	N	N	Y	N	Y	Y	Y	Y	Y	Y	Y	Y
2022-02-24	TK077	TLOKWENG	South East	TLOKWENG BORDER	F	31	Botswana	5	Single	Christian	IMMIGRATION	C	B	NO	NO	NO	NO	NO	NO	NO	NO	NO	NO	NO	NO	NO	NO	YES	YES	YES	NO	NO	NO	NO	Y	N	Y	N	N	Y	N	Y	Y	N	Y	Y	Y	Y	Y
2022-02-24	TK078	TLOKWENG	South East	TLOKWENG BORDER	F	37	Botswana	4	Single	Christian	IMMIGRATION	C	B	NO	NO	NO	NO	NO	NO	NO	NO	NO	NO	NO	NO	NO	NO	YES	YES	YES	NO	NO	NO	NO	Y	N	Y	N	N	Y	NDC	Y	Y	N	Y	Y	Y	Y	Y
2021-12-02	SSKIA 016	Gaborone	GABORONE	SSKIA	F	25	Botswana	3	Single	Christian	OTHER	a	a	NO	NO	NA	NO	NO	NO	NO	NO	NO	NO	Yes	NO	NDC	YES	NO	YES	NO	Yes	YES	NO	NO	Y	N	Y	Y	DN	Y	N	Y	Y	N	Y	Y	Y	DN	N
2021-12-02	SSKIA 017	Gaborone	CENTRAL	SSKIA	M	25	Botswana	3	Single	Christian	OTHER	a	b	NO	NO	NA	NO	NO	NO	YES	NO	NO	NO	NO	NO	NDC	NO	NO	Yes	NO	Yes	NO	NO	NO	Y	Y	Y	N	Y	Y	N	Y	Y	N	Y	Y	Y	Y	Y
2021-12-02	SSKIA 020	GABORONE	CENTRAL	SSKIA	M	27	Botswana	5	Single	Christian	CAAB	a		yes	NO	NA	NO	NO	NO	NO	NO	NO	NO	NO	NO	NO	NO	NO	Yes	NO	YES	NO	NO	NO	Y	N	Y	Y	Y	N	N	Y	N	N	Y	Y	Y	Y	Y
2021-12-02	SSKIAO25	LOBATSE	SOUTHERN	SSKIA	NDC	43	Botswana	3	Single	Christian	CAAB	b	c	NO	NO	NA	NO	NO	NO	NO	NO	NO	NO	Yes	NO	NO	NO	NO	Yes	NO	Yes	NO	NO	NO	Y	DN	Y	Y	Y	Y	N	Y	Y	N	N	N	N	N	N
2021-12-02	SSKIA 026	LOBATSE	SOUTHERN	SSKIA	F	#NULL!	Botswana	3	Married	Muslim	AIRPORT	b	b	yes	yes	peptic ulcer	yes	NO	NO	YES	NDC	NDC	NDC	Yes	YES	YES	YES	NO	YES	YES	YES	NDC	NDC	NDC	Y	Y	Y	N	N	Y	N	Y	Y	Y	Y	Y	Y	Y	N
2021-12-02	SSKIA 023	MOLEPOLOLE	KWENENG	SSKIA	M	30	Botswana	4	Single	Muslim	OTHER	a	c	NO	NDC	NDC	NO	NO	NO	NDC	NO	NO	NO	Yes	NO	NDC	NO	YES	YES	YES	YES	NO	NO	NO	DN	DN	Y	DN	DN	DN	DN	NDC	DN	N	Y	N	Y	Y	Y
2021-12-02	SSKIA 019	NDC	NDC	SSKIA	F	#NULL!	Botswana	5	Married	Christian	CAAB	b	d	NO	NO	NA	NO	NO	NO	NO	NO	NO	NO	Yes	NO	NDC	YES	NO	YES	YES	Yes	YES	NO	NO	Y	N	Y	N	N	Y	DN	Y	Y	N	Y	Y	Y	Y	Y
2021-12-02	SSKIA021	MOCHUDI	KGATLENG	SSKIA	F	30	Botswana	3	Single	Christian	SECURITY	b	NDC	NO	NDC	NDC	NO	NDC	NO	NDC	YES	NO	NO	Yes	YES	YES	YES	NO	YES	NDC	Yes	NO	NDC	NO	Y	Y	NDC	NDC	Y	NDC	N	Y	NDC	N	Y	Y	Y	Y	Y
2021-12-02	SSKIA 018	Gaborone	NDC	SSKIA	F	34	Botswana	3	Single	Christian	SECURITY	a	a	NO	NO	NO	NO	NO	NO	NO	NO	NO	NO	Yes	YES	NDC	NDC	NO	NDC	NO	Yes	NO	NO	NO	Y	Y	Y	N	N	Y	N	Y	Y	N	Y	Y	Y	Y	Y
2021-12-02	SSKIA 022	MOLEPOLOLE	KWENENG	SSKIA	M	33	Botswana	3	Single	Christian	AUSEC	b	c	NO	NO	NDC	NO	NO	NO	NO	NO	NO	NO	Yes	NO	NDC	YES	NO	NO	NO	Yes	NO	NO	NO	Y	N	Y	N	Y	Y	N	Y	Y	N	Y	Y	Y	Y	Y
2022-01-19	SSKIA 009	LOBATSE	LOBATSE	SSKIA	F	33	Botswana	4	Single	Christian	OTHER	a	NDC	NO	NO	N/A	NO	NO	NO	NO	YES	NDC	NDC	Yes	YES	NO	YES	YES	YES	NDC	Yes	YES	NDC	NO	Y	Y	Y	Y	Y	Y	Y	Y	Y	N	Y	Y	Y	Y	Y
2022-01-19	SSKIA 010	Gaborone	GABORONE	SSKIA	F	35	Botswana	4	Single	Christian	MILITARY	a	NDC	NO	NO	NO	NO	NO	NO	NO	YES	NO	NO	Yes	YES	NO	NO	YES	YES	NO	Yes	NO	NO	NO	Y	Y	Y	Y	Y	Y	Y	Y	Y	Y	Y	Y	Y	Y	Y
2022-01-19	SSKIA 011	Gaborone	GABORONE	SSKIA	M	44	Botswana	4	Married	Christian	POLICE	b	NDC	NO	NO	NDC	NO	NO	NO	NO	NO	NO	NO	NO	NO	NDC	NO	NO	YES	NO	NO	YES	NO	NO	Y	N	Y	Y	Y	Y	Y	Y	Y	N	Y	Y	Y	Y	Y
2022-01-19	SSKIA 003	Gaborone	GABORONE	SSKIA	F	33	Botswana	5	Married	Christian	OTHER	a	NDC	NO	NO	NDC	NO	NO	NO	NO	NO	NO	NO	Yes	YES	NDC	YES	NO	YES	NO	YES	YES	NO	NO	Y	N	Y	N	Y	DN	Y	Y	Y	N	Y	Y	Y	Y	Y
2022-01-19	SSKIA 012	Gaborone	GABORONE	SSKIA	M	30	Botswana	4	Single	Christian	OTHER	a	NDC	NO	NO	NDC	NO	NO	MP	NO	NO	NO	NO	Yes	YES	NO	YES	NO	NO	NO	Yes	YES	NO	NO	Y	Y	Y	N	N	N	Y	Y	Y	N	Y	Y	Y	Y	Y
2022-01-19	SSKIA 001	Gaborone	GABORONE	SSKIA	F	31	Botswana	3	NDC	Christian	OTHER	a	NDC	NO	NO	NDC	NO	NO	NO	NO	NO	NO	NO	Yes	YES	YES	YES	NO	YES	NDC	NDC	YES	YES	NDC	Y	DN	DN	Y	DN	DN	DN	Y	Y	N	Y	Y	Y	Y	DN
2022-01-19	SSKIA O15	Gaborone	GABORONE	SSKIA	F	28	Botswana	5	Single	Christian	NDC	a	NDC	yes	NO	NO	NO	NO	NO	NO	NO	NO	NO	Yes	YES	YES	YES	NO	NO	YES	YES	NO	NO	NO	Y	DN	NDC	N	O	O	N	Y	Y	Y	Y	Y	Y	Y	Y
2022-01-19	SSKIA 013	Gaborone	GABORONE	SSKIA	M	38	Botswana	3	Single	Christian	OTHER	b	c	NO	NO	NA	NO	NO	NO	NO	NO	NO	NO	Yes	NO	NDC	NO	NO	NO	NO	Yes	NO	NO	NO	Y	N	Y	Y	Y	N	Y	Y	Y	Y	Y	Y	Y	Y	Y
2022-01-19	SSKIA 005	Gaborone	GABORONE	SSKIA	M	55	Botswana	5	Married	Christian	OTHER	e	d	NO	yes	hypertensions	yes	NO	NO	NO	NO	NO	NO	Yes	YES	NO	YES	NO	YES	NDC	NO	NO	NO	NO	Y	N	Y	Y	N	Y	N	Y	Y	N	Y	Y	Y	Y	Y
2022-01-19	SSKIA 007	Gaborone	GABORONE	SSKIA	M	33	Botswana	4	Single	Christian	SECURITY	a	c	yes	NO	NDC	NO	NO	NO	YES	NO	NO	NO	Yes	NO	NDC	NO	NO	YES	NO	Yes	YES	YES	NO	NDC	N	Y	N	Y	Y	Y	NDC	Y	N	Y	Y	Y	N	N
2022-01-19	SSKIA 008	Gaborone	GABORONE	SSKIA	M	30	Botswana	4	Single	Christian	CAAB	b	c	yes	NO	NDC	NO	NO	NO	NO	NO	NO	NO	Yes	YES	NO	NO	NO	YES	NO	NO	NO	NO	NO	Y	N	Y	N	DN	Y	DN	Y	Y	N	Y	Y	Y	Y	Y
2022-01-19	SSKIA 004	Gaborone	GABORONE	SSKIA	M	29	Botswana	5	Single	Christian	OTHER	a	c	yes	NO	NDC	NO	NO	NO	NO	YES	NO	NO	Yes	NO	NDC	YES	YES	YES	NO	Yes	NO	NO	NO	Y	DN	Y	Y	Y	Y	N	Y	Y	N	Y	Y	Y	Y	Y
2022-01-19	SSKIA 014	Gaborone	GABORONE	SSKIA	F	47	Botswana	3	Single	Christian	OTHER	a	b	NO	NDC	NDC	NDC	NO	NO	NO	NO	NO	NO	Yes	YES	YES	YES	NO	NO	NO	Yes	YES	NO	NO	Y	NDC	N	N	Y	Y	N	Y	Y	N	Y	Y	Y	Y	DN
2022-01-19	SSKIA 024	Gaborone	GABORONE	SSKIA	M	41	Botswana	3	Married	Christian	OTHER	b	NDC	NO	yes	hypertensions	yes	NO	NO	NO	YES	NO	NO	Yes	YES	YES	YES	NO	NO	NO	Yes	NO	NO	NO	NDC	DN	Y	Y	Y	DN	DN	Y	Y	N	Y	Y	Y	Y	Y
2022-01-21	SSKIA 025	Mogoditshane	KWENENG	SSKIA	F	29	Botswana	4	Single	Christian	OTHER	NDC	NDC	NO	NO	N/A	NO	NO	NO	NO	NO	NO	NO	Yes	YES	NO	YES	NO	NO	NDC	Yes	NO	NO	NO	Y	Y	Y	N	Y	Y	Y	Y	Y	Y	Y	Y	Y	Y	Y
2022-01-21	SSKIA 029	GABANE	SOUTH-EAST	SSKIA	M	39	Botswana	4	Single	Christian	POLICE	a	C	NO	NO	N/A	NO	NO	NO	NO	NO	NO	NO	Yes	NO	NDC	YES	NO	NO	NDC	Yes	YES	NO	NDC	Y	Y	Y	Y	Y	Y	Y	Y	Y	Y	Y	Y	Y	Y	Y
2022-01-21	SSKIA 027	TSOLAMOSESE	GABORONE	SSKIA	M	41	Botswana	5	Married	Christian	OTHER	a	d	NO	NO	N/A	NO	NO	NO	NO	NO	NO	NO	Yes	YES	NO	NO	NO	NO	NO	NO	NO	NO	NO	Y	Y	Y	Y	Y	Y	Y	Y	Y	Y	Y	Y	Y	Y	Y
2022-01-21	SSKIA 028	G-WEST	GABORONE	SSKIA	M	40	Botswana	5	Married	Christian	POLICE	b	c	NO	NO	n/a	NO	NO	NO	NO	NO	NO	NO	Yes	YES	NO	YES	NO	NO	NO	Yes	YES	NO	NO	Y	Y	Y	Y	Y	Y	Y	Y	Y	Y	Y	Y	Y	Y	Y
2022-01-21	SSKIA 027	MARUAPULA	GABORONE	SSKIA	F	43	Botswana	5	Married	Christian	OTHER	B	NDC	NO	NO	n/a	NO	NO	NO	NO	NO	NO	NO	Yes	YES	NO	YES	NO	NO	NO	Yes	YES	NO	NO	Y	N	Y	N	Y	Y	N	Y	Y	Y	Y	Y	Y	Y	Y
2022-01-21	SSKIA 030	BLOCK 5	GABORONE	SSKIA	F	30	Botswana	4	Single	Christian	OTHER	a	a	NO	NO	NDC	NO	NO	NO	NO	NO	NO	NO	Yes	YES	NO	YES	NO	NO	NO	NO	NO	NO	NO	Y	Y	Y	Y	Y	Y	Y	Y	Y	Y	Y	Y	Y	Y	Y
2022-01-21	SSKIA 031	KWENENG	GABORONE	SSKIA	M	30	Botswana	4	Single	Christian	POLICE	a	c	NO	NO	NDC	NO	NO	NO	NO	NO	NO	NO	Yes	YES	NO	YES	NO	NO	NO	Yes	YES	NO	NO	Y	Y	Y	N	Y	Y	Y	Y	Y	Y	Y	Y	Y	Y	Y
2022-01-21	SSKIA 032	GABANE	SOUTH EAST	SSKIA	M	40	Botswana	5	Married	Christian	POLICE	a	c	NO	NO	NDC	NO	NO	NO	NO	NO	NO	NO	NO	NO	NO	NO	NO	NO	NO	Yes	NO	NO	NO	Y	Y	Y	Y	Y	Y	Y	Y	Y	Y	Y	Y	Y	Y	Y
2022-01-21	SSKIA 034	MARUAPULA	GABORONE	SSKIA	F	34	Botswana	5	Single	Christian	POLICE	a	c	NO	NO	NDC	NO	NO	NO	NO	NO	NO	NO	NO	NO	NO	NO	YES	YES	NDC	Yes	NO	YES	NDC	Y	Y	Y	Y	Y	Y	Y	Y	Y	Y	Y	Y	Y	Y	Y
2022-01-21	SSKIA 028	BLOCK 5	GABORONE	SSKIA	M	34	Botswana	4	Divorced	Christian	OTHER	a	a	NO	NO	NDC	NO	NO	NO	NO	NO	NO	NO	YES	YES	NO	YES	NO	NO	NO	Yes	NO	NO	NO	Y	N	Y	N	Y	Y	Y	Y	Y	Y	Y	Y	Y	Y	Y
2022-01-25	SSKIA 064	BLOCK8	GABORONE	SSKIA	F	42	Botswana	5	Married	Christian	POLICE	a	c	YES	NO	NDC	NO	NO	NO	NO	NO	NO	NO	YES	YES	NO	YES	NO	YES	NO	YES	NO	NO	NO	Y	N	Y	N	N	Y	N	Y	Y	N	Y	Y	Y	Y	Y
2022-01-25	SSKIA 061	MOCHUDI	KGATLENG	SSKIA	F	43	Botswana	4	Married	Christian	OTHER	b	b	NO	NO	NO	NO	NO	NO	NO	NO	NO	NO	YES	NO	NO	NO	NO	NO	NO	NO	NO	NO	NO	Y	N	Y	N	N	Y	N	Y	Y	N	Y	Y	N	Y	Y
2022-01-25	SSKIA 062	PHASE 2	GABORONE	SSKIA	F	29	Botswana	3	Single	Christian	OTHER	a	a	NO	NO	NDC	NO	NO	NO	NO	NO	NO	NO	YES	YES	NO	YES	YES	YES	NO	Yes	NO	NO	NO	Y	Y	Y	Y	Y	Y	Y	Y	Y	Y	Y	Y	Y	Y	Y
2022-01-25	SSKIA 060	G-NORTH	GABORONE	SSKIA	M	32	Botswana	4	Single	Christian	POLICE	a	c	NO	NO	NDC	NO	NO	NO	NO	NO	NO	NO	YES	YES	NO	YES	NO	NO	NO	NO	NO	NO	NO	Y	N	N	Y	Y	Y	N	Y	Y	N	Y	Y	Y	Y	Y
2022-01-25	SSKIA 074	BLOCK9	GABORONE	SSKIA	M	41	Botswana	5	Married	Christian	OTHER	b	d	YES	NO	NDC	NDC	NO	NO	NO	NO	NO	NO	YES	NO	NDC	YES	NO	NO	NO	Yes	NO	NO	NO	Y	N	Y	N	N	Y	N	Y	Y	N	Y	Y	Y	N	Y
2022-01-25	SSKIA 073	EXTENSION 12	GABORONE	SSKIA	F	35	Botswana	3	Single	Christian	OTHER	b	b	YES	YES	NDC	NO	NO	NO	NO	NO	NO	NO	YES	YES	NDC	YES	YES	YES	NO	NDC	NO	NO	NO	Y	N	Y	N	N	Y	N	Y	Y	N	Y	Y	Y	N	N
2022-01-25	SSKIA 050	Mogoditshane	KWENENG	SSKIA	F	25	Botswana	3	Single	N/A	OTHER	a	b	NO	NO	NDC	NO	NO	NO	NO	NO	NO	NO	Yes	NO	NO	YES	NO	NO	NDC	NO	YES	NO	NO	Y	N	Y	N	N	Y	N	Y	Y	N	Y	Y	Y	Y	Y
2022-01-25	SSKIA 071	RAMOTSWA	SOUTH EAST	SSKIA	F	39	Botswana	4	Married	Christian	OTHER	b	b	NO	NO	NDC	NO	NO	NO	NO	NO	NO	NO	NO	YES	NDC	NO	NO	NO	YES	YES	NO	NO	NO	Y	N	Y	N	Y	Y	N	Y	Y	N	Y	Y	Y	Y	Y
2022-01-25	SSKIA 070	TLOKWENG	SOUTH EAST	SSKIA	F	28	Botswana	5	Single	Christian	OTHER	a	c	NO	NO	NDC	NO	NO	NO	NO	NO	NO	NO	Yes	YES	NO	YES	NO	NO	NO	NO	NO	NO	NO	Y	N	Y	N	Y	Y	N	Y	Y	N	Y	Y	Y	Y	Y
2022-01-25	SSKIA 069	MOLEPOLOLE	KWENENG	SSKIA	M	51	Botswana	4	Married	Christian	OTHER	c	b	NO	NO	NDC	NO	NO	NO	NO	NO	NO	NO	Yes	YES	NO	YES	NO	NO	NO	NO	YES	NO	NO	Y	N	Y	N	N	Y	N	Y	Y	N	Y	Y	Y	Y	Y
2022-01-25	SSKIA 068	OLD NALEDI	GABORONE	SSKIA	F	33	Botswana	3	Single	Christian	OTHER	a	a	NO	NO	NDC	NO	NO	NO	NO	NO	NO	NO	Yes	NO	NO	YES	NO	NO	NO	NO	NO	NO	NO	Y	N	Y	N	N	Y	N	Y	Y	Y	Y	Y	Y	Y	Y
2022-01-25	SSKIA 067	METSIMOTLHABE	KWENENG	SSKIA	F	41	Botswana	3	Single	Christian	OTHER	b	b	NO	NO	NDC	NO	NO	NO	NO	NO	NO	NO	NO	NO	NDC	NO	NO	NO	NDC	NO	NO	NO	NO	Y	N	Y	N	N	Y	Y	Y	Y	Y	Y	Y	Y	Y	Y
2022-01-25	SSKIA 059	BLOCK8	GABORONE	SSKIA	F	29	Botswana	3	Single	Christian	PORT HEALTH	b	b	no	no	NDC	NDC	NO	NO	NO	NO	NO	NO	YES	YES	YES	YES	NO	NO	NO	NO	NO	NO	NO	Y	N	N	N	N	Y	N	Y	Y	N	Y	Y	Y	Y	Y
2022-01-25	SSKI 072	METSIMOTLHABE	KWENENG	SSKIA	M	40	Botswana	3	Married	Christian	POLICE	NDC	b	yes	NO	NDC	NO	NO	NO	NO	NO	NO	NO	YES	NO	NDC	YES	NO	NO	NO	YES	NO	NO	NO	Y	N	Y	N	N	Y	N	Y	Y	Y	Y	Y	Y	N	N
2022-01-26	SSKIA 48	KUMAKWANE	KWENENG	SSKIA	M	30	Botswana	5	Single	Christian	OTHER	a	c	NO	no	NDC	NO	NO	NO	NO	NO	NO	NO	NO	NO	NDC	NO	NDC	NDC	NO	NO	NO	NO	NO	Y	N	Y	N	N	Y	N	Y	Y	N	Y	Y	Y	Y	Y
2022-01-26	SSKIA 049	METSIMOTLHABE	KWENENG	SSKIA	F	29	Botswana	5	Single	Christian	OTHER	b	c	NO	no	NDC	NO	NO	NO	NO	NO	NO	NO	NO	NO	NDC	NO	NO	NO	NO	NO	NO	NO	NO	Y	N	Y	N	N	Y	N	Y	Y	N	Y	Y	Y	Y	Y
2022-01-26	SSKIA 043	TSHOLOFELO EAST	GABORONE	SSKIA	F	41	Botswana	5	Married	Christian	PORT HEALTH	b	d	NO	no	NDC	NO	NO	NO	NO	NO	NO	NO	YES	YES	NO	YES	NO	YES	NO	NO	NO	NO	NO	Y	N	N	N	N	Y	N	Y	Y	N	Y	Y	Y	Y	Y
2022-01-26	SSKIA 045	TLOKWENG	SOUTH EAST	SSKIA	F	35	Botswana	5	Single	Christian	OTHER	b	d	NO	no	NDC	NO	NO	NO	NO	NO	NO	NO	NO	NO	NO	NO	NO	NO	NO	NO	NO	NO	NO	Y	N	Y	N	N	Y	N	Y	Y	N	Y	Y	Y	Y	Y
2022-01-26	SSKIA 035	MOLEPOLOLE	KWENENG	SSKIA	F	34	Botswana	3	Married	Christian	OTHER	a	a	yes	no	NDC	NO	NO	NO	NO	NO	NO	NO	NO	NO	NO	NO	NO	NO	NO	NDC	NDC	NDC	NDC	Y	N	Y	N	N	N	N	NDC	N	Y	N	Y	Y	N	Y
2022-01-26	SSKIA 036	TSHOLOFELO EAST	GABORONE	SSKIA	F	25	Botswana	4	Single	Christian	OTHER	b	b	yes	ndc	NDC	NO	NO	NO	NO	NO	NO	NO	NO	NO	NO	NO	NO	NO	NO	NDC	YES	NO	NO	Y	N	Y	N	Y	Y	N	Y	Y	N	Y	Y	Y	N	Y
2022-01-26	SSKIA 037	THAMAGA	KWENENG	SSKIA	M	25	Botswana	4	Single	Christian	PORT HEALTH	a	c	yes	no	ndc	NO	NO	NO	NO	YES	NO	NO	Yes	YES	NO	YES	NO	NO	YES	NDC	NO	NDC	NO	Y	N	Y	N	Y	N	Y	Y	Y	N	Y	N	Y	N	Y
2022-01-26	SSKIA 038	OODI	KGATLENG	SSKIA	M	#NULL!	Botswana	4	Married	OTHER	PORT HEALTH	a	c	yes	no	ndc	NO	NO	NO	NO	NO	NO	NO	NO	NO	NDC	NO	NO	NO	NO	NO	NDC	NO	NO	Y	N	Y	N	N	N	Y	NO	Y	N	Y	N	Y	Y	N
2022-01-27	SSKIA 040	BLOCK 9	GABORONE	SSKIA	F	27	Botswana	3	Single	Christian	SECURITY	a	b	NO	NO	NDC	NO	NO	NO	NO	NO	NO	NO	YES	YES	NO	YES	NO	NO	NO	NO	NO	NO	NO	Y	N	N	N	Y	Y	Y	Y	Y	N	Y	Y	Y	Y	Y
2022-01-27	SSKIA 041	BLOCK 8	GABORONE	SSKIA	F	38	Botswana	3	Single	Christian	OTHER	a	b	NO	NO	NDC	NO	NO	NO	NO	NO	NO	NO	NO	NO	N/A	NO	NO	NO	NO	NO	NO	NO	NO	Y	N	N	N	N	Y	Y	Y	Y	N	Y	Y	Y	Y	Y
2022-01-27	SSKIA 042	MOGODITSHANE	KWENENG	SSKIA	F	45	Botswana	4	Single	Christian	OTHER	b	b	NO	NO	NDC	NO	NO	NO	NO	NO	NO	NO	NO	NO	NO	NO	NO	NO	NO	NO	NO	NO	NO	Y	Y	N	N	Y	Y	Y	Y	Y	Y	Y	Y	Y	Y	Y
2022-01-27	SSKIA 044	OODI	KGATLENG	SSKIA	F	37	Botswana	5	Married	Christian	PORT HEALTH	b	c	NO	NO	NDC	NO	NO	NO	NO	NO	NO	NO	YES	YES	NO	YES	NO	NO	NO	NO	NO	NO	NO	Y	N	N	N	N	Y	Y	Y	Y	N	Y	Y	Y	Y	Y
2022-01-27	SSKIA 046	KOPONG	KWENENG	SSKIA	M	24	Botswana	4	Single	Christian	OTHER	a	b	NO	NO	NDC	NO	NO	NO	NO	NO	NO	NO	NO	NO	N/A	NO	NO	NO	NO	NO	NO	NO	NO	Y	N	Y	N	N	Y	N	Y	Y	N	Y	Y	Y	Y	Y
2022-01-27	SSKIA 047	KANYE	SOUTHREN	SSKIA	F	31	Botswana	4	Married	Christian	OTHER	a	b	NO	NO	NDC	NO	NO	NO	NO	NO	NO	NO	NO	NO	N/A	NO	NO	NO	NO	NO	NO	NO	NO	Y	N	Y	N	Y	Y	N	Y	Y	N	Y	Y	Y	Y	Y
2022-01-27	SSKIA 075	TLOKWENG	SOUTH EAST	SSKIA	M	32	Botswana	4	Single	Christian	PORT HEALTH	b	c	YES	NO	NDC	NO	NO	NO	NO	NO	NO	NO	YES	YES	N/A	YES	YES	YES	YES	YES	YES	NO	NO	Y	N	N	N	N	Y	N	Y	Y	Y	Y	Y	Y	N	N
2022-01-27	SSKIA 076	METSIMOTLHABE	KWENENG	SSKIA	F	20	Botswana	1	Single	Christian	OTHERS	a	a	YES	NO	NDC	NO	NO	NO	NO	YES	NO	NO	NO	NO	NO	NO	YES	NO	NO	YES	NO	YES	NO	Y	N	N	NY	N	N	N	N	N	N	Y	Y	N	Y	Y
2022-01-27	SSKIA 077	BLOCK 10	GABORONE	SSKIA	NDC	41	Botswana	5	Married	Christian	PORT HEALTH	a	NDC	YES	NO	NDC	NO	NO	NO	NO	NO	NO	NO	YES	YES	NO	YES	NO	NO	NO	NDC	NO	NO	NO	Y	N	N	N	N	Y	N	N	Y	N	Y	Y	N	N	Y
2022-01-27	SSKIA 078	BLOCK 3	GABORONE	SSKIA	F	36	Botswana	4	Married	Christian	PORT HEALTH	a	b	YES	NO	NDC	NO	NO	NO	NO	NO	NO	NO	YES	YES	NO	YES	NO	NO	NO	YES	NO	NO	NO	Y	N	Y	N	N	Y	N	Y	Y	N	Y	N	Y	N	Y
2022-01-27	SSKIA 079	BLOCK 5	GABORONE	SSKIA	M	31	Botswana	4	Married	Christian	PORT HEALTH	NDC	b	YES	NO	NDC	NO	NO	NO	NO	NO	NO	NO	YES	YES	NO	NO	NO	NO	NO	NDC	NDC	NDC	NDC	Y	N	N	N	N	Y	N	DN	Y	N	DN	N	DN	N	DN
2022-01-27	SSKIA 080	MOCHUDI	KGATLENG	SSKIA	NDC	37	Botswana	3	OTHER	Christian	OTHERS	a	a	yes	NO	NDC	NDC	NO	NO	NO	NO	NO	NO	NO	NO	NO	NO	NO	NO	NO	NDC	NDC	NDC	NDC	Y	N	N	N	Y	N	N	N	Y	N	DN	Y	DN	DN	DN
2022-01-27	SSKIA 054	BLOCK 3	GABORONE	SSKIA	F	32	Botswana	4	Married	Christian	BURS	a	c	yes	no	NDC	NDC	NO	NO	NO	NO	NO	NO	YES	YES	NDC	YES	NO	NO	NO	YES	NO	NO	NO	Y	N	N	N	N	Y	N	Y	Y	N	Y	Y	Y	N	N
2022-01-09	SSKIA 002	BLOCK7	GABORONE	SSKIA	F	41	Botswana	4	Married	OTHER	AVSEC OFFICER	c	c	yes	yes	migraine,asthma	YES	NO	NO	NO	ASTHMA	YES	YES	YES	YES	YES	YES	NO	NO	NO	NO	NO	NO	NO	Y	N	Y	N	N	Y	N	Y	Y	N	Y	Y	Y	Y	DN
2022-01-26	SSKIA006	EXTENSION 11	GABORONE	SSKIA	F	29	Botswana	4	Single	Christian	PORT HEALTH	a	b	yes	no	NDC	NO	NO	NO	NO	NO	NO	NO	YES	YES	NO	YES	NO	NO	NO	YES	NO	NO	NO	Y	Y	Y	N	Y	Y	Y	Y	Y	Y	Y	Y	Y	Y	Y
2022-01-26	SSKIA033	TSOLAMOSESE	KWENENG	SSKIA	M	41	Botswana	5	Married	Christian	OTHERS	a	d	no	no	NDC	NO	NO	NO	NO	NO	NO	NO	YES	YES	NO	NO	NO	NO	NO	NO	NO	NO	NO	Y	Y	Y	Y	Y	Y	Y	Y	Y	Y	Y	Y	Y	Y	Y
2022-01-24	SSKIA051	BLOCK 10	GABORONE	SSKIA	M	35	Botswana	4	Single	Christian	PORT HEALTH	a	b	yes	no	NDC	yes	NO	NO	NO	NO	NO	NO	YES	YES	NO	YES	NO	NO	YES	YES	NO	NO	NO	Y	Y	Y	N	N	DN	Y	Y	N	Y	Y	Y	N	N	N
2022-01-26	SSKIA039	BLOCK8	GABORONE	SSKIA	F	34	Botswana	5	Single	Christian	SECURITY OFFICER	b	c	no	no	NDC	NO	NO	NO	NO	NO	NO	NO	YES	YES	YES	YES	NO	NO	NO	YES	NO	NO	NO	Y	DN	Y	DN	DN	Y	N	Y	N	N	Y	Y	N	N	DN
2022-01-24	SSKIA052	MOGODITSHANE	KWENENG	SSKIA	M	25	Botswana	3	Single	Christian	OTHERS	a	b	yes	no	NDC	NO	NO	NO	NO	NO	NO	NO	YES	YES	NO	YES	NO	NO	NO	NO	NO	NO	NO	Y	N	N	N	N	N	Y	N	Y	Y	Y	Y	Y	Y	N
2022-01-24	SSKIA053	THAMAGA	KWENENG WEST	SSKIA	F	27	Botswana	3	Single	Muslim	OTHERS	a	a	yes	no	NDC	NO	NO	NO	NO	NO	NO	NO	YES	YES	NO	NO	NO	NO	NO	NO	NO	NO	NO	Y	Y	N	Y	N	Y	N	Y	Y	N	Y	Y	Y	N	N
2022-01-24	SSKIA055	BROADHURST	GABORONE	SSKIA	M	31	Botswana	4	Married	Christian	OTHERS	a	b	NO	NO	NDC	NO	NO	NO	NO	NO	NO	NO	YES	YES	NO	YES	YES	YES	NO	YES	NO	NO	NO	Y	N	Y	N	N	Y	N	Y	Y	N	Y	Y	Y	N	N
2022-01-24	SSKIA056	TLOKWENG	SOUTH EAST	SSKIA	M	30	Botswana	3	Single	Christian	OTHERS	a	b	YES	YES	NDC	NO	NO	NO	NO	NO	NO	NO	YES	YES	NO	YES	NO	NO	NO	YES	NO	NO	NO	Y	N	Y	N	N	N	N	Y	Y	N	Y	Y	Y	Y	N
2022-01-24	SSKIA057	VILLAGE	GABORONE	SSKIA	M	25	BOTSWANA	3	Single	Muslim	OTHERS	a	b	YES	NO	NDC	NO	NO	NO	NO	NO	NO	NO	YES	NO	NO	YES	NO	NO	NO	YES	NO	NO	NO	Y	N	Y	N	N	Y	N	Y	Y	N	Y	Y	Y	N	N
2002-01-24	SSKIA058	MOGODITSHANE	KWENENG	SSKIA	M	38	BOTSWANA	3	SINGLE	MUSLIM	PORT HEALTH	a	b	YES	NO	NDC	NO	NO	NO	NO	NO	NO	NO	YES	YES	NO	YES	NO	NO	NO	YES	NO	NO	NO	Y	Y	Y	N	N	Y	N	Y	Y	N	Y	N	Y	N	N
2022-01-26	SSKIA065	THAMAGA	KWENENG EAST	SSKIA	M	26	Botswana	3	SINGLE	Christian	OTHERS	a	b	YES	NO	NDC	NO	NO	NO	NO	NO	NO	NO	YES	YES	NO	YES	NO	NO	NO	YES	NO	NO	NO	Y	N	Y	Y	Y	Y	Y	Y	Y	N	Y	Y	Y	Y	Y
2022-01-26	SSKIA066	MOLEPOLOLE	KWENENG WEST	SSKIA	M	35	Botswana	4	SINGLE	Christian	police	b	b	NO	NO	NDC	NO	NO	NO	NO	NO	NO	NO	NO	NO	NO	NO	NO	YES	NO	NO	NO	NO	NO	Y	N	Y	N	N	Y	N	Y	Y	N	Y	Y	Y	Y	Y
2022-01-26	SSKIA063	MOCHUDI	KGATLENG	SSKIA	F	43	BOTSWANA	4	Married	Christian	OTHERS	b	b	NO	NO	NDC	NO	NO	NO	NO	NO	NO	NO	NO	NO	NO	NO	NO	NO	NO	NO	NO	NO	NO	Y	N	Y	N	N	Y	N	Y	Y	N	Y	Y	Y	Y	Y
#NULL!	SSKIA081	BLOCK 5	BLOCK 5	SSKIA	M	38	Botswana	4	Married	Christian	PORT HEALTH	a	ndc	NO	NO	NDC	NO	NO	NO	NO	NO	NO	NO	Yes	NO	NO	YES	NO	NO	NO	NO	NO	NO	NO	Y	Y	Y	Y	Y	Y	Y	Y	Y	N	Y	Y	Y	Y	Y
#NULL!	SSKIA082	RAMOTSWA	SOUTH EAST	SSKIA	M	34	Botswana	4	Single	Christian	OTHERS	a	ndc	NO	NO	NDC	NO	NO	NO	NO	NO	NO	NO	Yes	NO	NO	YES	NO	NO	NO	YES	NO	NO	NO	Y	Y	Y	Y	Y	Y	Y	Y	Y	Y	Y	Y	Y	Y	Y
#NULL!	SSKIA083	BLOCK9	GABORONE	SSKIA	M	45	Botswana	4	Married	Christian	POLICE	b	ndc	NO	NO	NDC	NO	NO	NO	NO	NO	NO	NO	Yes	NO	NO	NO	NO	NO	NO	NO	NO	NO	NO	Y	Y	Y	Y	Y	Y	Y	Y	Y	Y	Y	Y	Y	Y	Y
#NULL!	SSKIA084	PHAKALANE	GABORONE	SSKIA	F	#NULL!	Botswana	5	Married	Christian	OTHERS	c	d	yes	yes	hypertensions	yes	NO	NO	NO	NO	NO	NO	Yes	NO	NO	YES	NO	NO	NO	YES	YES	NO	NO	Y	Y	Y	N	Y	Y	N	Y	N	N	Y	Y	Y	Y	Y
#NULL!	SSKIA087	Mogoditshane	KWENENG	SSKIA	F	46	Botswana	3	Married	Christian	OTHER	b	b	yes	yes	hypertensions	yes	NO	NO	NO	NO	NO	NO	NO	YES	YES	YES	NO	NO	NO	NO	YES	NO	NO	Y	DN	DN	DN	Y	DN	N	Y	Y	N	Y	Y	Y	Y	Y
#NULL!	SSKIA089	NDC	NDC	SSKIA	M	36	Botswana	5	Married	Christian	OTHER	b	ndc	NO	no	NDC	yes	NO	NO	NO	NO	NO	NO	NO	NO	NO	YES	NO	NO	NO	NO	NO	NO	NO	Y	Y	Y	Y	Y	Y	Y	Y	Y	N	Y	Y	Y	Y	Y
#NULL!	SSKIA 090	BLOCK 8	GABORONE	SSKIA	M	41	Botswana	4	Married	Christian	SECURITY	b	c	no	no	NDC	yes	ndc	NDC	NDC	YES	NO	NDC	Yes	YES	YES	YES	YES	YES	NO	Yes	YES	YES	N0	Y	Y	Y	Y	DN	Y	DN	Y	Y	N	Y	Y	Y	Y	Y
#NULL!	SSKIA 088	LEDUMADUMANE	GABORONE	SSKIA	F	29	Botswana	5	Single	Christian	OTHER	a	c	yes	no	ndc	no	no	NO	NO	NO	NO	NO	YES	YES	NDC	YES	NO	NO	NO	Yes	NDC	NDC	NO	DN	DN	Y	Y	Y	Y	N	Y	Y	N	Y	Y	Y	Y	Y
2022-02-01	SSKIA 107	Gaborone	GABORONE	SSKIA	F	51	Botswana	4	Divorced	Christian	NURSE	e	d	NO	no	N/A	NO	NO	NO	NO	NO	NO	NO	Yes	YES	NO	NO	NO	NO	NO	Yes	NO	NO	NO	Y	N	Y	N	N	Y	N	Y	Y	N	Y	Y	Y	Y	Y
2022-02-01	SSKIA 106	BLOCK 8	GABORONE	SSKIA	F	32	Botswana	3	Single	Christian	SECURITY	NDC	a	no	no	NDC	NO	NO	NO	NO	NO	NO	NO	Yes	NO	NO	NO	NO	NO	NO	NO	NO	NO	NO	Y	Y	Y	Y	N	N	DN	Y	Y	DN	Y	Y	DN	N	DN
2022-02-01	SSKIA 105	KOPONG	KWENENG	SSKIA	F	29	Botswana	5	Single	Christian	AIR BOTSWANA	a	c	NO	no	NDC	NO	NO	NO	NO	NO	NO	NO	NO	NO	NDC	NO	NO	NO	NO	Yes	NO	NO	NO	Y	DN	Y	N	DN	Y	N	Y	Y	N	Y	Y	Y	Y	Y
2022-02-01	SSKIA 104	Gaborone	GABORONE	SSKIA	M	48	Botswana	3	Single	Christian	SECURITY	b	c	NO	NO	NDC	yes	NO	NO	NO	NO	NO	NO	Yes	YES	NO	YES	NO	YES	NO	Yes	YES	NO	NO	Y	N	Y	Y	N	Y	N	Y	Y	N	Y	Y	Y	Y	DN
2022-02-01	SSKIA 129	NDC	NDC	SSKIA	F	35	Botswana	5	Single	Christian	SECURITY	b	c	yes	no	N/A	NO	NO	YES	YES	NO	NO	NO	Yes	YES	YES	YES	NO	YES	YES	Yes	YES	NO	NO	Y	Y	Y	N	Y	Y	N	N	Y	N	N	Y	Y	Y	DN
2022-02-01	SSKIA 116	TLOKWENG	SOUTH EAST	SSKIA	M	31	Botswana	5	Single	Christian	CAAB	b	N/A	NO	NO	N/A	NO	NO	NO	NO	NO	NO	NO	Yes	NO	NO	NO	NO	NO	NO	Yes	NO	NO	NO	Y	DN	Y	DN	DN	DN	DN	DN	DN	N	Y	Y	Y	Y	N
2022-02-01	SSKIA 109	GABORONE WEST	GABORONE	SSKIA	NDC	45	Botswana	3	Single	Christian	NDC	a	b	NO	NO	N/A	NO	NO	NO	NO	NO	NO	NO	Yes	NO	NO	NO	NO	NO	NDC	NO	NO	NO	NO	Y	NDC	Y	NDC	Y	Y	NDC	Y	Y	DN	Y	Y	Y	Y	Y
2022-02-01	SSKIA 110	GABORONE	GABORONE	SSKIA	M	30	Botswana	5	Single	Christian	SECURITY	a	a	no	no	N/A	NO	NO	NO	NO	NO	NO	NO	Yes	NO	NO	NO	YES	YES	NO	NO	NO	NO	NO	Y	N	Y	N	Y	Y	N	Y	Y	N	Y	Y	Y	Y	Y
2022-02-01	SSKIA 112	GABORONE	GABORONE	SSKIA	F	36	Botswana	4	Single	Christian	OTHER	a	a	no	no	NDC	NDC	NO	NO	NO	NO	NO	NO	Yes	YES	YES	YES	NO	YES	NO	Yes	YES	YES	NO	Y	Y	Y	Y	Y	Y	N	Y	Y	Y	Y	Y	Y	Y	Y
2022-02-01	SSKIA 117	RAMOTSWA	SOUTH EAST	SSKIA	M	38	Botswana	4	Single	Christian	CAAB	c	c	no	no	N/A	NO	NO	NO	NO	NO	NO	NO	Yes	NO	NDC	NO	YES	YES	NO	Yes	NO	NO	NO	Y	Y	N	N	Y	Y	N	Y	Y	N	Y	Y	Y	Y	Y
2022-02-01	SSKIA 119	GABANE	SOUTH EAST	SSKIA	F	32	Botswana	4	Married	Christian	CLINIC	c	d	NO	n	NDC	NO	NO	N/A	NO	NO	NO	NO	Yes	YES	NO	YES	NO	NO	NO	Yes	NO	NO	NO	Y	N	Y	N	N	Y	N	Y	Y	N	Y	Y	Y	DN	DN
2022-02-01	SSKIA 125	GABORONE	GABORONE	SSKIA	F	27	Botswana	5	Married	Christian	PORT HEALTH	a	d	no	no	N/A	NO	NO	NO	NO	NO	NO	NO	YES	YES	NO	YES	NO	NO	YES	Yes	NO	NO	NO	Y	N	Y	N	N	Y	N	Y	Y	N	Y	Y	Y	Y	Y
2022-02-01	SSKIA 124	GABORONE	GABORONE	SSKIA	F	36	Botswana	5	Single	Christian	PORT HEALTH	a	b	no	no	N/A	NO	NO	NO	NO	NO	NO	NO	Yes	NO	NDC	NO	NO	NO	NO	Yes	NO	NO	NO	Y	N	Y	N	N	Y	N	Y	Y	N	Y	Y	Y	Y	N
2022-02-01	SSKIA 123	GABORONE	GABORONE	SSKIA	M	30	Botswana	3	Single	Christian	CLINIC	a	b	no	no	N/A	NO	NO	NO	NO	NO	NO	NO	Yes	NO	NDC	YES	NO	YES	YES	Yes	NO	NO	NO	Y	N	Y	N	N	Y	N	Y	Y	N	Y	Y	Y	Y	Y
2022-02-01	SSKIA 122	GABORONE	GABORONE	SSKIA	F	28	Botswana	5	Single	Christian	MASCOM	a	b	yes	NO	N/A	NO	NO	YES	YES	NO	NO	NO	Yes	NO	NDC	NO	NO	YES	NO	Yes	NO	NO	NO	Y	N	Y	N	N	Y	N	Y	Y	N	Y	Y	Y	Y	Y
2022-02-01	SSKIA 121	GABORONE	GABORONE	SSKIA	M	36	Botswana	5	Married	Christian	MASCOM	a	b	NO	NO	NDC	NO	NO	NO	NO	NO	NO	NO	Yes	NO	NO	YES	NO	NO	NO	YES	YES	NO	NO	Y	N	Y	N	N	Y	N	Y	Y	N	Y	Y	Y	Y	Y
2022-02-01	SSKIA 120	EXTENSION 12	GABORONE	SSKIA	F	28	Botswana	3	Single	Christian	SECURITY	NDC	NDC	NO	NO	NDC	NO	NO	NO	NO	NO	NO	NO	Yes	NO	NDC	NO	NO	NO	NO	Yes	YES	NO	NO	Y	N	N	Y	N	Y	N	Y	Y	N	Y	Y	Y	Y	Y
2022-02-09	SSKIA 130	BLOCK 9	GABORONE	SSKIA	F	41	Botswana	5	Single	Christian	SECURITY	b	b	NO	NO	NDC	NO	NO	NO	NO	NO	NO	NO	Yes	YES	NO	YES	NO	NO	NO	YES	NO	NO	NO	Y	Y	Y	DN	Y	Y	N	Y	Y	N	Y	Y	Y	Y	Y
2022-02-09	SSKIA 131	TSHOLOFELO EAST	GABORONE	SSKIA	F	24	Botswana	4	Single	Christian	MASCOM	a	a	yes	no	NDC	NO	NO	NO	NO	YES	NO	NO	Yes	YES	NDC	YES	NO	YES	NO	YES	NO	NO	NO	Y	Y	N	DN	Y	Y	N	Y	Y	N	Y	Y	Y	Y	Y
2022-02-09	SSKIA 132	BLOCK 8	GABORONE	SSKIA	M	30	Botswana	3	Single	Christian	GROUNDSMEN	a	a	NO	NO	NDC	NO	NO	NO	NO	NO	NO	NO	Yes	NO	NDC	YES	YES	YES	NO	YES	NO	NO	NO	Y	DN	DN	DN	Y	DN	DN	Y	Y	N	Y	Y	Y	DN	DN
2022-02-09	SSKIA 133	LEDUMANG	GABORONE	SSKIA	M	28	Botswana	3	Single	OTHER	GROUNDSMEN	a	a	no	no	NDC	NO	NO	NO	NO	NO	NO	NO	NO	NO	NDC	NDC	NO	YES	NO	YES	NO	NO	YES	Y	Y	Y	Y	Y	Y	N	Y	Y	Y	Y	Y	Y	Y	Y
2022-02-09	SSKIA 134	SEBELE	GABORONE	SSKIA	F	33	Botswana	4	Single	Christian	SHE OFFICER	a	c	NO	yes	HYPERTENSION	yes	NO	NO	NO	YES	NO	NO	Yes	YES	YES	YES	NO	NO	NO	YES	NO	NO	NO	Y	Y	Y	Y	Y	Y	N	Y	Y	N	Y	Y	Y	Y	Y
2022-02-09	SSKIA 135	BLOCK 8	GABORONE	SSKIA	M	41	Botswana	5	Married	Christian	POLICE	a	d	NO	yes	HYPERTENSION	yes	NO	NO	NO	YES	NO	NO	Yes	YES	NO	YES	NO	NO	NO	YES	NO	NO	NO	Y	Y	Y	DN	Y	Y	N	Y	Y	N	Y	Y	Y	Y	Y
2022-02-09	SSKIA 136	Mogoditshane	KWENENG	SSKIA	M	27	Botswana	5	Single	Christian	KALAHARI AIRCRAFTS	a	c	no	no	NDC	NO	NO	NO	NO	NO	NO	NO	Yes	NO	NDC	YES	NO	NO	NO	Yes	NO	NO	NO	Y	Y	Y	Y	Y	Y	N	Y	Y	N	Y	Y	Y	Y	Y
2022-02-09	SSKIA 137	LEDUMANG	GABORONE	SSKIA	F	39	Botswana	5	Married	Christian	CAAB	b	NDC	yes	NO	NDC	NO	NO	NO	NO	NO	NDC	NDC	Yes	YES	NO	YES	NO	YES	NO	Yes	NO	NO	NO	Y	Y	Y	Y	Y	Y	Y	Y	Y	N	Y	Y	Y	Y	Y
2022-02-09	SSKIA 138	TLOKWENG	SOUTH EAST	SSKIA	M	32	Botswana	4	Single	BTR	CAAB	a	NDC	NO	NO	NDC	NO	NO	NO	NO	NO	NO	NO	Yes	YES	NO	YES	NO	YES	NO	Yes	NO	NO	NO	Y	Y	Y	DN	Y	Y	N	Y	Y	N	Y	Y	Y	Y	Y
2022-02-09	SSKIA 139	TLOKWENG	SOUTH EAST	SSKIA	F	35	Botswana	5	Single	Christian	POLICE	a	c	NO	NO	NDC	NO	NO	YES	YES	NO	NO	NO	Yes	YES	NO	YES	NO	YES	NO	YES	YES	NO	NO	Y	DN	DN	N	DN	DN	DN	Y	Y	Y	Y	Y	Y	Y	Y
2022-02-10	sskia 140	PHASE 2	GABORONE	SSKIA	M	34	Botswana	4	Married	Christian	POLICE	a	NDC	NO	NO	NDC	NO	NO	NO	NO	NO	NO	NO	Yes	NO	NO	NO	NO	NO	NO	NO	NO	NO	NO	Y	Y	Y	Y	Y	Y	Y	Y	Y	Y	Y	Y	Y	Y	Y
2022-02-10	SSKIA 141	PHASE4	GABORONE	SSKIA	F	36	Botswana	5	Married	Christian	POLICE	a	NDC	NO	NO	NDC	NO	NO	NO	NO	NO	NO	NO	Yes	YES	NO	YES	NO	NO	NO	NO	NO	NO	NO	Y	Y	Y	Y	Y	Y	Y	Y	Y	Y	Y	Y	Y	Y	Y
2022-02-10	SSKIA 142	BLOCK 8	GABORONE	SSKIA	M	40	Botswana	5	Married	Christian	PORT HEALTH	a	NDC	NO	NO	NDC	NO	NO	NO	NO	NO	NO	NO	Yes	NO	NO	NO	NO	NO	NO	NO	NO	NO	NO	Y	Y	Y	Y	Y	Y	Y	Y	Y	Y	Y	Y	Y	Y	Y
2022-02-10	SSKIA 143	PHASE 4	GABORONE	SSKIA	F	45	Botswana	4	Married	Christian	POLICE	b	NDC	NO	NO	NDC	NO	NO	NO	NO	NO	NO	NO	Yes	NO	NO	NO	NO	NO	NO	NO	NO	NO	NO	Y	Y	Y	Y	Y	Y	Y	Y	Y	Y	Y	Y	Y	Y	Y
2022-02-10	SSKIA 144	BLOCK 8	GABORONE	SSKIA	F	28	Botswana	5	Single	Christian	MILITARY	b	c	NO	NO	NDC	NO	NO	NO	NO	NO	NO	NO	Yes	YES	NO	YES	NO	NO	NO	NO	YES	NO	NO	Y	Y	Y	DN	DN	DN	DN	Y	Y	Y	Y	Y	Y	Y	Y
2022-02-10	SSKIA 145	BLOCK 8	GABORONE	SSKIA	F	30	Botswana	5	Married	Christian	SECURITY	b	c	YES	NO	NDC	NO	NO	NO	NO	NO	NO	NO	Yes	YES	NO	YES	NO	NO	NO	Yes	NO	NO	NO	Y	DN	Y	N	NO	N	Y	Y	Y	Y	Y	Y	Y	Y	Y
2022-02-11	SSKIA 146	TLOKWENG	SOUTHEAST	SSKIA	F	39	Botswana	4	Married	Christian	NDC	a	c	NO	NO	NDC	NO	NO	NO	NO	NO	NO	NO	NO	NO	NDC	YES	NO	NO	NO	NO	NO	NO	NO	Y	N	Y	Y	Y	Y	Y	Y	Y	N	Y	Y	Y	Y	Y
2022-02-11	SSKIA 147	GABANE	KWENENG	SSKIA	M	33	Botswana	#NULL!	Single	Christian	CAAB	a	ndc	NO	NO	NDC	NO	NO	NO	NO	NO	NO	NO	NO	NO	NDC	YES	NO	NO	NO	NO	NO	NO	NO	Y	N	Y	N	N	Y	Y	Y	Y	Y	Y	Y	Y	Y	Y
2022-02-11	SSKIA 148	METSIMOTLHABE	KWENENG	SSKIA	F	34	Botswana	3	Single	Christian	SECURITY	a	b	NO	NO	NDC	NO	NO	NO	NO	NO	NO	NO	NO	NO	NDC	NO	NO	NO	NO	NO	NO	NO	NO	Y	N	Y	N	N	Y	N	Y	Y	N	Y	N	Y	Y	Y
2022-02-11	SSKIA 149	MOCHUDI	KGATLENG	SSKIA	F	29	Botswana	3	Single	Christian	SECURITY	a	b	NO	NO	NDC	NO	NO	NO	NO	NO	NO	NO	NO	NO	NO	NO	NO	NO	NO	NO	NO	NO	NO	Y	N	Y	N	N	Y	N	Y	Y	N	Y	Y	Y	Y	Y
2022-02-11	SSKIA 150	KANYE	SOUTHERN	SSKIA	M	47	Botswana	5	Single	Christian	OTHER	b	d	NO	NO	NDC	NO	NO	NO	NO	NO	NO	NO	Yes	NO	NO	YES	NO	NO	NO	NO	NO	NO	NO	Y	N	Y	N	N	Y	N	Y	Y	N	Y	Y	Y	Y	Y
2022-02-11	SSKIA 151	BONTLENG	GABORONE	SSKIA	F	29	Botswana	5	Married	Christian	POLICE	a	c	NO	NO	NDC	NO	NO	NO	NO	NO	NO	NO	Yes	YES	NO	YES	NO	NO	NO	Yes	NO	NO	NO	Y	DN	Y	N	N	Y	N	Y	Y	N	Y	Y	Y	Y	Y
2022-02-11	SSKIA 152	LEDUMADUMANE	GABORONE	SSKIA	F	34	Botswana	5	Single	Christian	NDC	a	c	NO	NO	NDC	NO	NO	NO	NO	NO	NO	NO	Yes	YES	YES	YES	NO	NO	NO	NO	NO	NO	NO	Y	N	Y	N	Y	Y	N	Y	Y	N	Y	Y	Y	Y	Y
2022-02-11	SSKIA 153	PHASE 2	GABORONE	SSKIA	F	37	Botswana	5	Single	Christian	MILITARY	a	ndc	NO	NO	NDC	NO	NO	NO	NO	NO	NO	NO	Yes	YES	NO	YES	NO	NO	NO	NO	NO	NO	NO	Y	DN	Y	Y	Y	Y	N	Y	Y	N	Y	Y	Y	Y	Y
2022-02-14	SSKIA 154	SEBELE	GABORONE	SSKIA	F	35	Botswana	4	Single	Christian	SUPPLIES	a	NDC	NO	NO	NDC	NO	NO	NO	NO	NO	NO	NO	YES	YES	NO	YES	NO	NO	NO	Yes	NO	NO	NO	Y	Y	Y	Y	Y	Y	N	Y	Y	N	Y	Y	Y	Y	Y
2022-02-14	SSKIA 155	MARUAPULA	GABORONE	SSKIA	M	40	Botswana	5	Married	Christian	POLICE AIRFORCE	b	b	NO	NO	NDC	NO	NO	NO	NO	NO	NO	NO	NO	NO	NO	NO	NO	NO	NDC	NO	NO	NO	NO	Y	Y	Y	Y	Y	Y	Y	Y	Y	Y	Y	Y	Y	Y	Y
2022-02-14	SSKIA 156	GWEST	GABORONE	SSKIA	F	50	Botswana	5	Married	Christian	SECURITY	NDC	NDC	NO	NO	NDC	NO	NO	NO	NO	NO	NO	NO	YES	NO	NO	YES	NO	NO	NO	NO	NO	NO	NO	Y	Y	Y	Y	N	Y	Y	Y	Y	Y	Y	Y	Y	Y	Y
2022-02-14	SSKIA 157	BLOCK 9	GABORONE	SSKIA	M	22	Botswana	5	Single	Christian	STUDENT ATTACHEE	NDC	NDC	NO	NO	NDC	NO	NO	NO	NO	NO	NO	NO	YES	NO	NO	NO	YES	NO	NO	Yes	NO	NO	NO	Y	Y	Y	Y	Y	Y	N	Y	Y	N	Y	Y	Y	Y	Y
2022-02-14	SSKIA 158	OODI	KGATLENG	SSKIA	M	36	Botswana	5	Single	Christian	ENGINEER	a	NDC	NO	NO	HYPERTENSION	NO	NO	NO	NO	NO	NO	NO	NO	YES	NO	NO	YES	NO	NO	NO	NO	NO	NO	Y	N	Y	N	Y	Y	Y	Y	Y	N	Y	Y	Y	N	N
2022-02-14	SSKIA 159	TLOKWENG	SOUTHEAST	SSKIA	F	28	Botswana	5	Single	Christian	GROUNDSMEN	a	NDC	NO	NO	NO	NO	NO	NO	NO	NO	NO	NO	YES	YES	NO	YES	NO	YES	YES	Yes	NO	NO	NO	Y	N	Y	N	Y	Y	Y	Y	Y	N	Y	Y	Y	N	N
2022-02-15	SSKIA 160	BLOCK 8	GABORONE	SSKIA	M	29	Botswana	4	Single	Christian	MILITARY	a	c	YES	YES	HYPERTENSION	YES	NO	NO	NO	NO	NO	NO	YES	YES	NO	YES	NO	YES	NO	NO	NO	NO	NO	Y	N	Y	N	Y	Y	Y	Y	Y	N	Y	Y	Y	Y	Y
2022-02-15	SSKIA 161	TLOKWENG	SOUTH EAST	SSKIA	M	41	Botswana	4	Single	Christian	MILITARY	b	d	YES	NO	NO	NO	NO	NO	NO	NO	NO	NO	YES	YES	NO	YES	NO	YES	NO	NO	NO	NO	NO	Y	N	N	Y	Y	Y	Y	Y	Y	Y	N	Y	Y	Y	Y
2022-02-15	SSKIA 162	MANYANA	KWENENG	SSKIA	M	33	Botswana	5	married	Christian	CAAB	a	c	NO	NO	NO	NO	NO	NO	NO	NO	NO	NO	NO	NO	NO	NO	NO	NO	NO	NO	NO	NO	NO	Y	N	Y	N	N	Y	Y	Y	Y	N	Y	Y	Y	Y	Y
2022-02-15	SSKIA 163	KUMAKWANE	KWENENG	SSKIA	M	31	Botswana	3	single	Christian	SECURITY	a	b	NO	NO	NO	NO	NO	NO	NO	NO	NO	NO	NO	NO	NO	NO	NO	NO	NO	NO	NO	NO	NO	Y	N	N	Y	N	Y	Y	Y	Y	N	Y	Y	Y	Y	Y
2022-02-15	SSKIA 164	MOCHUDI	KWENENG	SSKIA	F	31	Botswana	3	Single	Christian	SECURITY	a	b	NO	NO	NO	NO	NO	NO	NO	NO	NO	NO	NO	NO	NO	NO	NO	NO	NO	NO	NO	NO	NO	Y	N	N	N	N	Y	Y	Y	Y	N	Y	Y	Y	Y	Y
2022-02-15	SSKIA 165	KUMAKWANE	KWENENG	SSKIA	F	29	Botswana	4	Single	Christian	PORT HEALTH	a	c	NO	NO	NO	NO	NO	NO	NO	NO	NO	NO	Yes	NO	NO	YES	NO	NO	NO	NO	NO	NO	NO	Y	N	Y	Y	Y	Y	Y	Y	Y	Y	Y	Y	Y	Y	Y
2022-02-15	SSKIA 166	MMANKGODI	KWENENG	SSKIA	F	32	Botswana	5	Single	Christian	NDC	a	NDC	NO	NO	NDC	NO	NO	NO	NO	NO	NO	NO	NO	NO	NO	NO	NO	NO	NO	NO	NO	NO	NO	Y	N	Y	Y	Y	Y	N	Y	Y	N	Y	Y	Y	Y	Y
2022-02-15	SSKIA 167	OODI	KGATLENG	SSKIA	F	30	Botswana	5	Single	Christian	NDC	b	NDC	NO	NO	NDC	NO	NO	NO	NO	NO	NO	NO	YES	NO	NO	YES	NO	NO	NO	NO	NO	NO	NO	Y	DN	Y	N	N	N	N	Y	Y	Y	Y	Y	Y	Y	Y
2022-02-15	SSKIA 168	KOPONG	KWENENG	SSKIA	M	38	Botswana	5	Divorced	Muslim	MILITARY	c	d	yes	NO	NO	NO	NO	NO	NO	NO	NO	NO	YES	YES	NO	YES	NO	NO	NO	YES	YES	NO	NO	Y	N	Y	N	DN	DN	DN	Y	Y	Y	Y	Y	Y	Y	Y
2022-02-16	SSKIA 169	TLOKWENG	SOUTHEAST	SSKIA	M	35	Botswana	4	Married	Christian	POLICE	b	d	yes	NO	NDC	NO	NO	NO	NO	NO	NO	NO	Yes	NO	NO	YES	YES	NO	NO	YES	YES	NO	NO	Y	DN	Y	N	N	N	DN	DN	Y	Y	Y	Y	Y	Y	Y
2022-02-16	SSKIA 170	BLOCK 9	GABORONE	SSKIA	F	33	Botswana	5	Single	Christian	PORT HEALTH	b	c	NO	NO	NDC	NO	NO	YES	NO	NO	NO	NO	Yes	YES	NO	YES	NO	NO	NO	NO	NO	NO	NO	Y	NO	Y	N	N	Y	N	Y	Y	N	Y	Y	Y	Y	Y
2022-02-16	SSKIA 171	BLOCK 9	GABORONE	SSKIA	F	33	Botswana	5	Single	Christian	PORT HEALTH	b	c	NO	NO	NDC	NO	NO	NO	NO	NO	NO	NO	Yes	YES	NO	YES	NO	NO	NO	NO	YES	NO	NO	Y	DN	Y	N	DN	DN	DN	Y	Y	N	Y	Y	Y	Y	Y
2022-02-16	SSKIA 172	KOPONG	KWENENG	SSKIA	F	29	Botswana	3	Single	Christian	SECURITY	a	b	NO	NO	NDC	NO	NO	NO	NO	NO	NO	NO	NO	NO	NO	NO	NO	NO	NO	NO	NO	NO	NO	Y	N	Y	N	N	N	Y	Y	Y	N	Y	Y	Y	Y	Y
2022-02-16	SSKIA 173	BLOCK 8	GABORONE	SSKIA	M	41	Botswana	5	Single	Christian	NDC	NDC	NDC	NO	NO	NDC	NO	NO	NO	NO	NO	NO	NO	NO	YES	NO	YES	NO	YES	NO	YES	NO	NO	NO	Y	N	Y	N	N	N	Y	Y	Y	N	Y	Y	Y	Y	Y
2022-02-17	SSKIA 174	TLOKWENG	SOUTH EAST	SSKIA	F	35	Botswana	3	Single	Christian	CLEANER	A	B	NO	NO	NDC	NO	NO	NO	NO	NO	NO	NO	YES	NO	NO	YES	NO	YES	NO	YES	NO	NO	NO	Y	Y	Y	Y	Y	Y	N	Y	Y	N	Y	Y	Y	Y	Y
2022-02-17	SSKIA 175	MARUAPULA	GABORONE	SSKIA	M	21	Botswana	3	Single	Christian	SECURITY	A	B	NO	NO	NDC	NO	NO	NO	NO	NO	NO	NO	YES	YES	NO	YES	NO	YES	NO	NO	NO	NO	NO	Y	N	Y	Y	Y	Y	N	Y	Y	N	Y	Y	Y	Y	Y
2022-02-17	SSKIA 176	GABORONE WEST	GABORONE	SSKIA	M	39	Botswana	4	Single	Christian	GABORONE WEST	B	C	NO	NO	NDC	NO	NO	NO	NO	NO	NO	NO	YES	YES	NO	YES	YES	YES	YES	YES	NO	NO	NO	Y	Y	Y	Y	N	Y	N	Y	Y	N	Y	Y	Y	Y	Y
2022-02-17	SSKIA 177	SEBELE	GABORONE	SSKIA	F	35	Botswana	4	Single	Christian	SECURITY	A	B	NO	NO	NDC	NO	NO	NO	NO	NO	NO	NO	NO	NO	NO	NO	NO	YES	NO	NO	NO	NO	NO	Y	N	Y	N	N	Y	N	Y	Y	N	Y	Y	Y	Y	Y
2022-02-17	SSKIA 178	PHAKALANE	GABORONE	SSKIA	M	41	Botswana	5	Single	Christian	PORT HEALTH	B	D	YES	NO	NDC	NO	NO	NO	NO	NO	NO	NO	YES	YES	NO	YES	NO	YES	NO	NO	NO	NO	NO	Y	N	Y	N	N	Y	N	Y	Y	N	Y	Y	Y	Y	Y
2022-02-17	SSKIA 179	METSIMOTLHABE	KWENENG	SSKIA	F	31	Botswana	4	Single	Christian	CLEANER	A	B	NO	NO	NDC	NO	NO	NO	NO	NO	NO	NO	YES	YES	NO	YES	NO	YES	NO	YES	NO	NO	NO	Y	N	Y	N	Y	Y	N	Y	Y	Y	Y	Y	Y	Y	Y
2022-02-17	SSKIA 180	BLOCK 9	GABORONE	SSKIA	F	25	Botswana	3	Single	Christian	SECURITY	A	B	NO	NO	NDC	NO	NO	NO	NO	NO	NO	NO	NO	NO	NO	NO	NO	YES	NO	NO	NO	NO	NO	Y	N	N	N	N	Y	Y	Y	Y	N	Y	Y	Y	Y	Y
2022-02-17	SSKIA 181	EXTENSION 12	GABORONE	SSKIA	M	27	Botswana	4	Single	Christian	SECURITY	A	B	NO	NO	NDC	NO	NO	NO	NO	NO	NO	NO	NO	NO	NO	NO	YES	YES	NO	NO	NO	NO	NO	Y	N	N	N	Y	N	N	Y	Y	N	Y	Y	Y	Y	Y
2022-02-17	SSKIA 182	BLOCK 8	GABORONE	SSKIA	F	31	Botswana	5	Single	Christian	PORT HEALTH	A	C	NO	NO	NDC	NO	NO	NO	NO	NO	NO	NO	YES	YES	NO	YES	NO	NO	NO	YES	NO	NO	NO	Y	N	Y	N	N	Y	N	Y	Y	N	Y	Y	Y	Y	Y
2022-02-18	SSKIA 183	BLOCK 10	GABORONE	SSKIA	M	41	Botswana	4	Married	Christian	NDC	NDC	NDC	NO	NO	NO	NO	NO	NO	NO	NO	NO	NO	YES	NO	NO	YES	NO	NO	NO	NO	NO	NO	NO	Y	N	Y	N	N	N	N	Y	Y	N	Y	Y	Y	Y	Y
2022-02-18	SSKIA 184	GABANE	KWENENG	SSKIA	M	34	Botswana	4	Married	Christian	NDC	NDC	NDC	NO	NO	NO	NO	NO	NO	NO	NO	NO	NO	YES	NO	NO	YES	NO	NO	NO	NO	NO	NO	NO	Y	N	Y	N	N	N	N	Y	Y	N	Y	Y	Y	Y	Y
2022-02-18	SSKIA 185	BLOCK 7	GABORONE	SSKIA	M	41	Botswana	5	Married	Christian	NDC	NDC	NDC	NO	NO	NO	NO	NO	NO	NO	NO	NO	NO	YES	NO	NO	YES	NO	NO	NO	NO	NO	NO	NO	Y	N	Y	N	N	N	N	Y	Y	N	Y	Y	Y	Y	Y
2022-02-18	SSKIA 186	BLOCK 6	GABORONE	SSKIA	F	30	Botswana	4	single	Christian	NDC	NDC	NDC	NO	NO	NO	NO	NO	NO	NO	NO	NO	NO	YES	NO	NO	YES	NO	NO	NO	NO	NO	NO	NO	Y	N	Y	N	N	N	N	Y	Y	N	Y	Y	Y	Y	Y
2022-02-18	SSKIA 187	BLOCK 9	GABORONE	SSKIA	F	37	Botswana	5	single	Christian	NDC	NDC	NDC	NO	NO	NO	NO	NO	NO	NO	NO	NO	NO	YES	NO	NO	YES	NO	NO	NO	NO	NO	NO	NO	Y	N	Y	N	N	N	N	Y	Y	N	Y	Y	Y	Y	Y
2022-02-18	SSKIA 188	BLOCK 5	GABORONE	SSKIA	M	47	Botswana	5	single	Christian	NDC	NDC	NDC	NO	NO	NO	NO	NO	NO	NO	NO	NO	NO	YES	NO	NO	YES	NO	NO	NO	NO	NO	NO	NO	Y	N	Y	N	N	N	N	Y	Y	N	Y	Y	Y	Y	Y
2022-02-25	SSKIA 189	BLOCK 8	GABORONE	SSKIA	M	36	Botswana	5	Married	NDC	IMMIGRATION	B	NDC	NO	yes	HYPERTENSION	YES	NO	NO	NO	YES	NO	NO	YES	YES	YES	YES	NO	YES	NO	YES	YES	YES	NO	Y	N	Y	N	N	N	N	Y	Y	N	Y	Y	Y	Y	Y
2022-02-25	SSKIA 190	BLOCK 8	GABORONE	SSKIA	M	32	Botswana	5	Single	Christian	BURS	B	NDC	NO	NO	NO	NO	NO	NO	NO	YES	NO	NO	YES	YES	NO	YES	NO	YES	NO	YES	NO	YES	NO	Y	N	Y	N	N	N	N	Y	Y	N	Y	Y	Y	Y	Y
2022-02-25	SSKIA 191	PHASE 2	GABORONE	SSKIA	F	32	Botswana	5	Single	Christian	PORTHEALTH	A	C	NO	NO	NO	NO	NO	NO	NO	YES	NO	NO	YES	YES	NO	YES	YES	YES	NO	YES	NO	NO	NO	Y	N	Y	N	N	N	N	Y	Y	N	Y	Y	Y	Y	Y
2022-02-25	SSKIA 192	KGALE VIEW	GABORONE	SSKIA	F	29	Botswana	5	Single	Christian	PORTHEALTH	A	NDC	NO	NO	NO	NO	NO	NO	NO	NO	NO	NO	YES	NO	NO	YES	NO	YES	NO	YES	NO	NO	NO	Y	N	Y	N	N	N	N	Y	Y	N	Y	Y	Y	Y	Y
2022-02-28	SSKIA 193	MOGODITSHANE	KWENENG	SSKIA	M	36	Botswana	#NULL!	NDC	Christian	PORTHEALTH	NDC	NDC	no	NDC	NDC	NO	NO	NO	NO	NO	NO	NO	YES	NO	NDC	NDC	NO	YES	YES	YES	YES	NO	NO	Y	N	Y	Y	Y	DN	N	NDC	Y	NDC	Y	Y	Y	Y	Y
2022-02-28	SSKIA 194	MODIPANE	SOUTH EAST	SSKIA	F	40	Botswana	5	Married	Christian	BURS	C	D	no	NDC	NDC	NO	NO	NO	NO	NO	NO	NO	YES	YES	YES	YES	NO	NO	NO	NO	NO	NO	NO	Y	DN	DN	Y	Y	Y	N	Y	Y	N	Y	Y	Y	Y	Y
2022-02-28	SSKIA 195	MOGODITSHANE	KWENENG	SSKIA	M	29	Botswana	4	Single	Christian	PORTHEALTH	B	D	NO	NO	NDC	NO	NO	NO	YES	NO	NO	NO	YES	YES	YES	YES	NO	NO	NO	YES	NO	YES	NO	Y	N	Y	N	N	Y	N	Y	Y	N	Y	Y	Y	DN	N
2022-02-28	SSKIA 196	GABORONE	GABORONE	SSKIA	M	34	Botswana	4	NDC	NONE	PORTHEALTH	B	D	NO	NO	NO	NO	NO	NO	NO	NO	NO	NO	YES	YES	NO	YES	NO	NO	NO	YES	NO	NO	NO	Y	Y	Y	N	N	Y	N	Y	Y	N	Y	Y	Y	N	N
2022-02-28	SSKIA 197	GABORONE	GABORONE	SSKIA	F	47	Botswana	#NULL!	Single	Christian	IMMIGRATION	C	C	NO	YES	ASTHMA	NDC	NO	NO	NO	NO	NDC	NDC	YES	NO	NDC	NO	NO	NO	NO	NO	YES	NO	NDC	Y	N	Y	NDC	Y	Y	N	Y	Y	N	Y	Y	Y	Y	Y
2022-02-28	SSKIA 198	NDC	NDC	SSKIA	F	36	Botswana	4	Single	Christian	IMMIGRATION	B	C	yes	YES	HYPOTHYRODISM	yes	NO	NO	NO	YES	NDC	NDC	YES	YES	NO	YES	NO	NO	NO	YES	NDC	YES	NDC	Y	N	Y	N	DN	Y	N	Y	Y	N	Y	Y	Y	Y	Y
2022-03-02	SSKIA 199	Gaborone	GABORONE	SSKIA	M	28	Botswana	5	Single	Christian	PORTHEALTH	A	C	NO	NO	NDC	NO	NO	NO	NO	NO	NO	NO	Yes	YES	NO	NO	NO	YES	NO	YES	YES	YES	NO	Y	N	N	N	N	Y	N	Y	Y	N	Y	Y	Y	Y	Y
2022-03-02	SSKIA 200	NDC	NDC	SSKIA	F	31	Botswana	4	Single	Muslim	PORTHEALTH	B	D	yes	NO	NDC	NO	NO	NO	NO	NO	NO	NO	Yes	NO	NO	YES	NO	YES	NO	YES	NO	NO	NO	Y	N	Y	N	N	Y	N	Y	Y	N	Y	Y	Y	Y	Y
2022-03-02	SSKIA 201	GABORONE	GABORONE	SSKIA	F	35	Botswana	5	Married	Christian	PORTHEALTH	C	D	NO	NO	NDC	NO	NO	NO	NO	NO	NO	NO	Yes	YES	NO	YES	NO	NO	NO	YES	NO	NO	NO	N	N	Y	N	DN	Y	N	Y	Y	N	Y	Y	Y	Y	Y
2022-03-02	SSKIA 202	GABORONE	GABORONE	SSKIA	F	24	Botswana	5	Single	Christian	PORTHEALTH	A	C	yes	yes	ASTHMA	NO	NO	NO	NO	YES	NO	NO	Yes	NO	NO	NO	NO	NO	YES	YES	NO	YES	NO	Y	N	Y	Y	N	Y	N	Y	Y	N	Y	Y	Y	N	N
2022-03-02	SSKIA 203	BLOCK 9	GABORONE	SSKIA	F	30	Botswana	3	Single	Christian	POLICE	B	NDC	NO	NO	NDC	NO	NO	NO	NO	NO	NO	NO	Yes	YES	YES	YES	NO	NO	YES	YES	YES	NO	NO	Y	N	Y	N	N	Y	N	Y	N	N	Y	Y	Y	Y	Y
2022-03-02	SSKIA 204	NDC	GABORONE	SSKIA	F	#NULL!	Botswana	3	Single	Christian	POLICE	A	C	NO	NO	NDC	NO	NO	NO	NO	NO	NO	NO	Yes	NO	NDC	NO	NO	YES	NO	NO	YES	NO	NO	Y	N	N	Y	Y	Y	N	Y	Y	N	Y	Y	DN	Y	Y
2022-03-02	SSKIA 205	NDC	NDC	SSKIA	F	25	Botswana	4	Single	Christian	POLICE	A	B	yes	NO	NDC	NO	NO	NO	NO	NO	NO	NO	Yes	NO	NDC	NO	NO	NO	NO	YES	NO	NO	NO	Y	N	N	Y	N	DN	DN	Y	Y	Y	Y	Y	Y	Y	Y
2022-03-02	SSKIA 206	GABORONE	GABORONE	SSKIA	F	21	Botswana	4	Single	Christian	POLICE	A	B	NO	NO	NDC	NO	NO	NO	NO	NO	NO	NO	Yes	NO	NO	YES	YES	YES	NO	YES	YES	NO	NO	Y	Y	N	N	DN	N	Y	Y	Y	Y	Y	Y	Y	Y	Y
2022-03-02	SSKIA 207	GABORONE	GABORONE	SSKIA	F	33	Botswana	4	Single	Christian	POLICE	B	D	NO	NO	NO	NO	NO	NO	NO	NO	NO	NO	Yes	NO	NO	YES	YES	YES	NO	YES	YES	NO	NO	Y	N	Y	N	N	DN	N	Y	Y	N	Y	Y	Y	Y	Y
2022-03-02	SSKIA 208	GABORONE	GABORONE	SSKIA	NDC	37	Botswana	4	Single	Christian	POLICE	A	C	NO	yes	HYPERTENSION	YES	NO	NO	NO	NO	YES	NDC	NO	NO	NDC	YES	NO	NO	NO	NDC	YES	NO	NO	Y	N	Y	N	N	DN	N	Y	Y	N	Y	Y	Y	Y	Y
2022-03-02	SSKIA 209	GABORONE	NDC	SSKIA	M	54	Botswana	3	Single	Christian	POLICE	E	C	yes	yes	HYPERTENSION	YES	NO	NO	NO	NDC	YES	NDC	Yes	YES	NO	NO	NO	YES	NO	NDC	NDC	NDC	NDC	Y	N	N	NDC	DN	DN	N	Y	Y	N	Y	Y	Y	Y	Y
2022-03-02	SSKIA 210	NDC	NDC	SSKIA	F	28	Botswana	5	Single	Christian	POLICE	A	B	NO	N	NO	NO	NO	NO	NO	NO	NO	NO	Yes	NO	NO	YES	NO	YES	NO	Yes	YES	NO	NO	Y	N	Y	N	N	DN	N	Y	Y	N	Y	Y	Y	Y	Y
2022-03-07	SSKIA 211	Gaborone	GABORONE	SSKIA	M	28	Botswana	5	Single	Christian	PORTHEALTH	A	C	NO	NO	NDC	NO	NO	NO	NO	NO	NO	NO	Yes	YES	NO	NO	NO	YES	NO	YES	YES	YES	NO	Y	N	N	N	N	Y	N	Y	Y	N	Y	Y	Y	Y	Y
2022-03-07	SSKIA 212	GABORONE	GABORONE	SSKIA	M	52	Botswana	3	Married	Christian	POLICE	E	D	no	NDC	NO	NO	NO	NO	NO	NO	NO	NO	Yes	NO	NDC	NO	NO	NO	NO	NO	NO	NO	NO	NO	NO	Y	N	Y	N	N	Y	Y	Y	Y	Y	Y	Y	Y
2022-03-07	SSKIA 213	Mogoditshane	KWENENG	SSKIA	M	42	Botswana	#NULL!	Single	Christian	POLICE	NDC	C	no	NO	NO	NO	NO	NO	NO	NO	NO	NO	Yes	NO	NO	NO	NO	NO	NO	NO	YES	NO	NO	YES	NO	Y	N	Y	Y	N	Y	Y	Y	Y	Y	Y	Y	Y
2022-03-07	SSKIA 214	BLOCK 8	GABORONE	SSKIA	M	33	Botswana	5	Single	Christian	REVENUE	A	a	YES	NO	NDC	NO	NO	NO	NO	YES	NO	NO	NO	NO	NO	NO	YES	NO	NO	YES	NO	YES	NO	Y	N	N	NY	N	N	N	N	N	N	Y	Y	N	Y	Y
2022-03-07	SSKIA 215	PHASE 4	GABORONE	SSKIA	F	38	Botswana	4	Single	Christian	IMMIGRATION	A	NDC	YES	NO	NDC	NO	NO	NO	NO	NO	NO	NO	YES	YES	NO	YES	NO	NO	NO	NDC	NO	NO	NO	Y	N	N	N	N	Y	N	N	Y	N	Y	Y	N	N	Y
2022-03-07	SSKIA 216	BLOCK 7	GABORONE	SSKIA	F	34	Botswana	4	Single	Christian	IMMIGRATION	B	b	YES	NO	NDC	NO	NO	NO	NO	NO	NO	NO	YES	YES	NO	YES	NO	NO	NO	YES	NO	NO	NO	Y	N	Y	N	N	Y	N	Y	Y	N	Y	N	Y	N	Y
2022-03-07	SSKIA 217	KGALE VIEW	GABORONE	SSKIA	M	37	Botswana	4	Single	Christian	IMMIGRATION	A	b	YES	NO	NDC	NO	NO	NO	NO	NO	NO	NO	YES	YES	NO	NO	NO	NO	NO	NDC	NDC	NDC	NDC	Y	N	N	N	N	Y	N	DN	Y	N	DN	N	DN	N	DN
2022-03-07	SSKIA 218	KGALE VIEW	GABORONE	SSKIA	F	41	Botswana	5	Married	Christian	BURS	C	a	yes	NO	NDC	NDC	NO	NO	NO	NO	NO	NO	NO	NO	NO	NO	NO	NO	NO	NDC	NDC	NDC	NDC	Y	N	N	N	Y	N	N	N	Y	N	DN	Y	DN	DN	DN
2022-03-07	SSKIA 219	SEBELE	GABORONE	SSKIA	F	37	Botswana	5	Single	Christian	BURS	A	c	yes	no	NDC	NDC	NO	NO	NO	NO	NO	NO	YES	YES	NDC	YES	NO	NO	NO	YES	NO	NO	NO	Y	N	N	N	N	Y	N	Y	Y	N	Y	Y	Y	N	N
2022-03-11	SSKIA 220	BLOCK 8	GABORONE	SSKIA	M	33	Botswana	4	Single	Christian	NDC	a	ndc	NO	NO	NDC	NO	NO	NO	NO	NO	NO	NO	NO	NO	NDC	YES	NO	NO	NO	NO	NO	NO	NO	Y	N	Y	N	N	Y	Y	Y	Y	Y	Y	Y	Y	Y	Y
2022-03-11	SSKIA 221	LEDUMADUMANE	GABORONE	SSKIA	F	41	Botswana	4	Single	Christian	IMMIGRATION	a	c	NO	NO	NDC	NO	NO	NO	NO	NO	NO	NO	NO	NO	NDC	NO	NO	NO	NO	NO	NO	NO	NO	Y	N	Y	N	N	Y	N	Y	Y	N	Y	N	Y	Y	Y
2022-03-11	SSKIA 222	LEDUMADUMANE	GABORONE	SSKIA	F	37	Botswana	4	Single	Christian	IMMIGRATION	a	c	NO	NO	NDC	NO	NO	NO	NO	NO	NO	NO	NO	NO	NO	NO	NO	NO	NO	NO	NO	NO	NO	Y	N	Y	N	N	Y	N	Y	Y	N	Y	Y	Y	Y	Y
2022-03-11	SSKIA 223	TSHOLOFELO EAST	GABORONE	SSKIA	F	34	Botswana	5	Single	Christian	CLEANER	b	NDC	NO	NO	NDC	NO	NO	NO	NO	NO	NO	NO	Yes	NO	NO	YES	NO	NO	NO	NO	NO	NO	NO	Y	N	Y	N	N	Y	N	Y	Y	N	Y	Y	Y	Y	Y
2022-03-11	SSKIA 224	OODI	GABORONE	SSKIA	M	48	Botswana	5	Married	Christian	CLEANER	b	NDC	NO	NO	NDC	NO	NO	NO	NO	NO	NO	NO	Yes	YES	NO	YES	NO	NO	NO	Yes	NO	NO	NO	Y	DN	Y	N	N	Y	N	Y	Y	N	Y	Y	Y	Y	Y
2022-03-11	SSKIA 225	OODI	GABORONE	SSKIA	F	44	Botswana	4	Single	Christian	CLEANER	b	NDC	NO	NO	NDC	NO	NO	NO	NO	NO	NO	NO	Yes	YES	YES	YES	NO	NO	NO	NO	NO	NO	NO	Y	N	Y	N	Y	Y	N	Y	Y	N	Y	Y	Y	Y	Y
2022-03-11	SSKIA 226	BLOCK 7	GABORONE	SSKIA	M	31	Botswana	4	Single	Christian	SECURITY	a	NDC	NO	NO	NDC	NO	NO	NO	NO	NO	NO	NO	Yes	YES	NO	YES	NO	NO	NO	NO	NO	NO	NO	Y	DN	Y	Y	Y	Y	N	Y	Y	N	Y	Y	Y	Y	Y
2021-12-02	TK005	Gaborone	South East	NDC	F	50	Botswana	3	NDC	Christian	Port Health	D	B	NO	YES	HIV	YES	NO	NO	NO	NO	NO	NO	YES	NO	NDC	NDC	NO	NO	NO	NO	NDC	YES	NO	NDC	NDC	Y	N	N	N	NDC	Y	Y	NDC	Y	Y	Y	NDC	Y
[truncated: 109 more columns]
